# Supplementary material for: Oxalyl amide assisted palladium-catalyzed synthesis of pyrrolidones via carbonylation of γ-C(sp3)–H bonds of aliphatic amine substrates
Source: Chem Sci. 2015 May 19;6(8):4610–4. doi: 10.1039/c5sc00519a (PMC5861525; doi:10.1039/c5sc00519a)
Supplement: Supplementary file 3 [file SC-006-C5SC00519A-s003.cif]

# Electronic Supplementary Material (ESI) for Chemical Science.
# This journal is © The Royal Society of Chemistry 2015

####################################################################### 
# 
# This file contains crystal structure data downloaded from the 
# Cambridge Structural Database (CSD) hosted by the Cambridge 
# Crystallographic Data Centre (CCDC).
# 
# Full information about CCDC data access policies and citation 
# guidelines are available at http://www.ccdc.cam.ac.uk/access/V1 
# 
# Audit and citation data items may have been added by the CCDC. 
# Please retain this information to preserve the provenance of 
# this file and to allow appropriate attribution of the data. 
# 
#######################################################################

data_g141128d
_database_code_depnum_ccdc_archive 'CCDC 1048649'
_audit_update_record             
;
2015-02-10 deposited with the CCDC.
2015-05-19 downloaded from the CCDC.
;
_audit_creation_date             2014-12-12
_audit_creation_method           
;
Olex2 1.2
(compiled 2014.11.28 svn.r3106 for OlexSys, GUI svn.r4959)
;
_shelxl_version_number           2014/6
_chemical_name_common            ?
_chemical_name_systematic        ?
_chemical_formula_moiety         'C15 H22 N2 O5'
_chemical_formula_sum            'C15 H22 N2 O5'
_chemical_formula_weight         310.34
_chemical_absolute_configuration .
_chemical_melting_point          ?
loop_
_atom_type_symbol
_atom_type_description
_atom_type_scat_dispersion_real
_atom_type_scat_dispersion_imag
_atom_type_scat_source
C C 0.0033 0.0016 'International Tables Vol C Tables 4.2.6.8 and 6.1.1.4'
H H 0.0000 0.0000 'International Tables Vol C Tables 4.2.6.8 and 6.1.1.4'
N N 0.0061 0.0033 'International Tables Vol C Tables 4.2.6.8 and 6.1.1.4'
O O 0.0106 0.0060 'International Tables Vol C Tables 4.2.6.8 and 6.1.1.4'

_shelx_space_group_comment       
;
The symmetry employed for this shelxl refinement is uniquely defined
by the following loop, which should always be used as a source of
symmetry information in preference to the above space-group names.
They are only intended as comments.
;
_space_group_crystal_system      orthorhombic
_space_group_IT_number           19
_space_group_name_H-M_alt        'P 21 21 21'
_space_group_name_Hall           'P 2ac 2ab'
loop_
_space_group_symop_operation_xyz
'x, y, z'
'-x+1/2, -y, z+1/2'
'-x, y+1/2, -z+1/2'
'x+1/2, -y+1/2, -z'

_cell_length_a                   10.7542(4)
_cell_length_b                   11.2346(6)
_cell_length_c                   13.4066(6)
_cell_angle_alpha                90
_cell_angle_beta                 90
_cell_angle_gamma                90
_cell_volume                     1619.78(13)
_cell_formula_units_Z            4
_cell_measurement_reflns_used    ?
_cell_measurement_temperature    293(2)
_cell_measurement_theta_max      ?
_cell_measurement_theta_min      ?
_shelx_estimated_absorpt_T_max   ?
_shelx_estimated_absorpt_T_min   ?
_exptl_absorpt_coefficient_mu    0.096
_exptl_absorpt_correction_T_max  ?
_exptl_absorpt_correction_T_min  ?
_exptl_absorpt_correction_type   ?
_exptl_absorpt_process_details   ?
_exptl_absorpt_special_details   ?
_exptl_crystal_colour            yellow
_exptl_crystal_colour_primary    yellow
_exptl_crystal_density_diffrn    1.273
_exptl_crystal_density_meas      ?
_exptl_crystal_density_method    ?
_exptl_crystal_description       block
_exptl_crystal_F_000             664
_exptl_crystal_preparation       ?
_exptl_crystal_size_max          0.3
_exptl_crystal_size_mid          0.29
_exptl_crystal_size_min          0.19
_exptl_transmission_factor_max   ?
_exptl_transmission_factor_min   ?
_diffrn_reflns_av_R_equivalents  0.0285
_diffrn_reflns_av_unetI/netI     0.0458
_diffrn_reflns_Laue_measured_fraction_full 0.998
_diffrn_reflns_Laue_measured_fraction_max 0.998
_diffrn_reflns_limit_h_max       13
_diffrn_reflns_limit_h_min       -9
_diffrn_reflns_limit_k_max       10
_diffrn_reflns_limit_k_min       -13
_diffrn_reflns_limit_l_max       16
_diffrn_reflns_limit_l_min       -12
_diffrn_reflns_number            5351
_diffrn_reflns_point_group_measured_fraction_full 0.944
_diffrn_reflns_point_group_measured_fraction_max 0.943
_diffrn_reflns_theta_full        25.242
_diffrn_reflns_theta_max         25.493
_diffrn_reflns_theta_min         3.031
_diffrn_ambient_temperature      293(2)
_diffrn_detector_area_resol_mean ?
_diffrn_measured_fraction_theta_full 0.998
_diffrn_measured_fraction_theta_max 0.998
_diffrn_measurement_device_type  ?
_diffrn_measurement_method       ?
_diffrn_radiation_type           MoK\a
_diffrn_radiation_wavelength     0.71073
_diffrn_source                   ?
_reflns_Friedel_coverage         0.640
_reflns_Friedel_fraction_full    0.870
_reflns_Friedel_fraction_max     0.867
_reflns_number_gt                2379
_reflns_number_total             2841
_reflns_special_details          
;
 Reflections were merged by SHELXL according to the crystal
 class for the calculation of statistics and refinement.
 
 _reflns_Friedel_fraction is defined as the number of unique
 Friedel pairs measured divided by the number that would be
 possible theoretically, ignoring centric projections and
 systematic absences.
;
_reflns_threshold_expression     'I > 2\s(I)'
_computing_cell_refinement       ?
_computing_data_collection       ?
_computing_data_reduction        ?
_computing_molecular_graphics    'Olex2 (Dolomanov et al., 2009)'
_computing_publication_material  'Olex2 (Dolomanov et al., 2009)'
_computing_structure_refinement  'ShelXL (Sheldrick, 2008)'
_computing_structure_solution    'ShelXT (Sheldrick, 2008)'
_refine_diff_density_max         0.153
_refine_diff_density_min         -0.200
_refine_diff_density_rms         0.047
_refine_ls_abs_structure_details 
;
 Flack x determined using 820 quotients [(I+)-(I-)]/[(I+)+(I-)]
 (Parsons, Flack and Wagner, Acta Cryst. B69 (2013) 249-259).
;
_refine_ls_abs_structure_Flack   -1.0(8)
_refine_ls_extinction_coef       .
_refine_ls_extinction_method     none
_refine_ls_goodness_of_fit_ref   1.015
_refine_ls_hydrogen_treatment    constr
_refine_ls_matrix_type           full
_refine_ls_number_parameters     204
_refine_ls_number_reflns         2841
_refine_ls_number_restraints     0
_refine_ls_R_factor_all          0.0536
_refine_ls_R_factor_gt           0.0407
_refine_ls_restrained_S_all      1.015
_refine_ls_shift/su_max          0.000
_refine_ls_shift/su_mean         0.000
_refine_ls_structure_factor_coef Fsqd
_refine_ls_weighting_details     
'w=1/[\s^2^(Fo^2^)+(0.0430P)^2^] where P=(Fo^2^+2Fc^2^)/3'
_refine_ls_weighting_scheme      calc
_refine_ls_wR_factor_gt          0.0827
_refine_ls_wR_factor_ref         0.0885
_refine_special_details          ?
_olex2_refinement_description    
;
1. Fixed Uiso
 At 1.2 times of:
  All C(H) groups, All C(H,H) groups
 At 1.5 times of:
  All C(H,H,H) groups
2.a Ternary CH refined with riding coordinates:
 C1(H1), C10(H10), C2(H2), C4(H4), C13(H13)
2.b Secondary CH2 refined with riding coordinates:
 C3(H3A,H3B)
2.c Idealised Me refined as rotating group:
 C11(H11A,H11B,H11C), C14(H14A,H14B,H14C), C15(H15A,H15B,H15C), C7(H7A,H7B,
 H7C), C12(H12A,H12B,H12C)
;
_atom_sites_solution_hydrogens   geom
_atom_sites_solution_primary     direct
_atom_sites_solution_secondary   ?
loop_
_atom_site_label
_atom_site_type_symbol
_atom_site_fract_x
_atom_site_fract_y
_atom_site_fract_z
_atom_site_U_iso_or_equiv
_atom_site_adp_type
_atom_site_occupancy
_atom_site_site_symmetry_order
_atom_site_calc_flag
_atom_site_refinement_flags_posn
_atom_site_refinement_flags_adp
_atom_site_refinement_flags_occupancy
_atom_site_disorder_assembly
_atom_site_disorder_group
O4 O -1.57560(18) -1.31249(18) -1.64446(14) 0.0390(5) Uani 1 1 d . . . . .
O5 O -1.66244(17) -1.52470(18) -1.51959(14) 0.0393(5) Uani 1 1 d . . . . .
O2 O -1.37923(16) -1.04070(19) -1.62344(15) 0.0432(6) Uani 1 1 d . . . . .
O1 O -1.28522(18) -1.21667(19) -1.59662(16) 0.0443(6) Uani 1 1 d . . . . .
O3 O -1.4450(2) -1.44039(19) -1.37670(15) 0.0468(6) Uani 1 1 d . . . . .
N2 N -1.46999(19) -1.5657(2) -1.58347(17) 0.0293(5) Uani 1 1 d . . . . .
N1 N -1.49237(18) -1.29391(19) -1.49117(16) 0.0273(5) Uani 1 1 d . . . . .
C6 C -1.3668(3) -1.1467(3) -1.5808(2) 0.0319(7) Uani 1 1 d . . . . .
C9 C -1.5604(2) -1.4941(3) -1.55265(18) 0.0286(6) Uani 1 1 d . . . . .
C8 C -1.5418(2) -1.3599(2) -1.5680(2) 0.0280(6) Uani 1 1 d . . . . .
C1 C -1.4701(2) -1.1663(2) -1.5056(2) 0.0298(6) Uani 1 1 d . . . . .
H1 H -1.5465 -1.1260 -1.5269 0.036 Uiso 1 1 calc R . . . .
C10 C -1.3516(2) -1.5185(3) -1.6245(2) 0.0319(6) Uani 1 1 d . . . . .
H10 H -1.3559 -1.4315 -1.6210 0.038 Uiso 1 1 calc R . . . .
C5 C -1.4486(3) -1.3362(3) -1.3986(2) 0.0335(6) Uani 1 1 d . . . . .
C2 C -1.4303(3) -1.1235(3) -1.4027(2) 0.0348(7) Uani 1 1 d . . . . .
H2 H -1.3710 -1.0576 -1.3974 0.042 Uiso 1 1 calc R . . . .
C4 C -1.4122(3) -1.2320(3) -1.3386(2) 0.0374(7) Uani 1 1 d . . . . .
H4 H -1.3419 -1.2368 -1.2923 0.045 Uiso 1 1 calc R . . . .
C3 C -1.5182(3) -1.1456(3) -1.3194(2) 0.0425(8) Uani 1 1 d . . . . .
H3A H -1.6017 -1.1713 -1.3362 0.051 Uiso 1 1 calc R . . . .
H3B H -1.5124 -1.0946 -1.2612 0.051 Uiso 1 1 calc R . . . .
C13 C -1.4816(3) -1.6966(3) -1.5719(2) 0.0373(7) Uani 1 1 d . . . . .
H13 H -1.4057 -1.7314 -1.6000 0.045 Uiso 1 1 calc R . . . .
C11 C -1.3383(3) -1.5522(3) -1.7332(2) 0.0489(9) Uani 1 1 d . . . . .
H11A H -1.3350 -1.6373 -1.7392 0.073 Uiso 1 1 calc GR . . . .
H11B H -1.2632 -1.5182 -1.7594 0.073 Uiso 1 1 calc GR . . . .
H11C H -1.4083 -1.5224 -1.7699 0.073 Uiso 1 1 calc GR . . . .
C14 C -1.5888(3) -1.7480(3) -1.6302(2) 0.0479(8) Uani 1 1 d . . . . .
H14A H -1.6657 -1.7181 -1.6038 0.072 Uiso 1 1 calc GR . . . .
H14B H -1.5876 -1.8332 -1.6249 0.072 Uiso 1 1 calc GR . . . .
H14C H -1.5814 -1.7255 -1.6990 0.072 Uiso 1 1 calc GR . . . .
C15 C -1.4839(3) -1.7309(3) -1.4618(2) 0.0525(9) Uani 1 1 d . . . . .
H15A H -1.4155 -1.6937 -1.4281 0.079 Uiso 1 1 calc GR . . . .
H15B H -1.4771 -1.8158 -1.4556 0.079 Uiso 1 1 calc GR . . . .
H15C H -1.5607 -1.7049 -1.4325 0.079 Uiso 1 1 calc GR . . . .
C7 C -1.2812(3) -1.0057(4) -1.6917(3) 0.0564(10) Uani 1 1 d . . . . .
H7A H -1.2651 -1.0695 -1.7375 0.085 Uiso 1 1 calc GR . . . .
H7B H -1.2070 -0.9883 -1.6546 0.085 Uiso 1 1 calc GR . . . .
H7C H -1.3067 -0.9362 -1.7280 0.085 Uiso 1 1 calc GR . . . .
C12 C -1.2414(3) -1.5577(3) -1.5612(3) 0.0561(10) Uani 1 1 d . . . . .
H12A H -1.2538 -1.5325 -1.4935 0.084 Uiso 1 1 calc GR . . . .
H12B H -1.1667 -1.5225 -1.5869 0.084 Uiso 1 1 calc GR . . . .
H12C H -1.2344 -1.6429 -1.5634 0.084 Uiso 1 1 calc GR . . . .

loop_
_atom_site_aniso_label
_atom_site_aniso_U_11
_atom_site_aniso_U_22
_atom_site_aniso_U_33
_atom_site_aniso_U_23
_atom_site_aniso_U_13
_atom_site_aniso_U_12
O4 0.0502(11) 0.0341(12) 0.0326(11) 0.0015(10) -0.0115(9) 0.0029(10)
O5 0.0333(10) 0.0372(12) 0.0474(12) -0.0029(11) 0.0119(10) -0.0028(9)
O2 0.0420(11) 0.0399(14) 0.0477(12) 0.0173(11) -0.0079(10) -0.0057(10)
O1 0.0425(11) 0.0362(13) 0.0543(13) -0.0005(11) 0.0120(10) 0.0041(10)
O3 0.0690(14) 0.0322(13) 0.0392(11) 0.0058(10) -0.0137(11) 0.0018(12)
N2 0.0288(11) 0.0225(12) 0.0366(12) -0.0001(10) 0.0033(11) -0.0027(10)
N1 0.0304(11) 0.0247(14) 0.0268(11) -0.0017(10) -0.0017(9) 0.0010(10)
C6 0.0349(15) 0.0294(17) 0.0315(15) -0.0007(13) -0.0072(13) -0.0038(13)
C9 0.0301(14) 0.0293(16) 0.0263(13) -0.0023(12) -0.0012(12) -0.0009(13)
C8 0.0261(13) 0.0273(16) 0.0307(15) -0.0011(13) -0.0006(12) 0.0015(12)
C1 0.0302(13) 0.0246(15) 0.0347(15) -0.0013(13) -0.0047(13) 0.0008(12)
C10 0.0272(12) 0.0265(15) 0.0419(16) 0.0005(14) 0.0039(13) -0.0013(12)
C5 0.0359(14) 0.0331(18) 0.0315(14) 0.0019(13) -0.0038(14) 0.0031(14)
C2 0.0383(14) 0.0290(16) 0.0370(15) -0.0052(14) -0.0023(14) -0.0016(13)
C4 0.0423(16) 0.0372(18) 0.0325(15) -0.0037(14) -0.0121(13) 0.0028(15)
C3 0.0457(17) 0.044(2) 0.0377(16) -0.0111(15) -0.0004(14) 0.0043(16)
C13 0.0390(15) 0.0231(16) 0.0499(18) 0.0022(14) 0.0076(14) -0.0008(13)
C11 0.0456(17) 0.048(2) 0.054(2) -0.0061(17) 0.0161(16) -0.0046(16)
C14 0.0619(19) 0.0331(19) 0.0487(18) -0.0059(16) 0.0060(15) -0.0126(16)
C15 0.060(2) 0.0372(19) 0.060(2) 0.0171(18) -0.0076(17) -0.0086(16)
C7 0.059(2) 0.065(3) 0.0454(19) 0.021(2) -0.0039(16) -0.020(2)
C12 0.0339(16) 0.058(2) 0.076(3) 0.016(2) -0.0053(17) -0.0045(16)

_geom_special_details            
;
 All esds (except the esd in the dihedral angle between two l.s. planes)
 are estimated using the full covariance matrix.  The cell esds are taken
 into account individually in the estimation of esds in distances, angles
 and torsion angles; correlations between esds in cell parameters are only
 used when they are defined by crystal symmetry.  An approximate (isotropic)
 treatment of cell esds is used for estimating esds involving l.s. planes.
;
loop_
_geom_bond_atom_site_label_1
_geom_bond_atom_site_label_2
_geom_bond_distance
_geom_bond_site_symmetry_2
_geom_bond_publ_flag
O4 C8 1.211(3) . ?
O5 C9 1.232(3) . ?
O2 C6 1.328(3) . ?
O2 C7 1.450(4) . ?
O1 C6 1.197(3) . ?
O3 C5 1.207(3) . ?
N2 C9 1.328(3) . ?
N2 C10 1.485(3) . ?
N2 C13 1.484(3) . ?
N1 C8 1.376(3) . ?
N1 C1 1.466(3) . ?
N1 C5 1.410(4) . ?
C6 C1 1.516(4) . ?
C9 C8 1.535(4) . ?
C1 H1 0.9800 . ?
C1 C2 1.523(4) . ?
C10 H10 0.9800 . ?
C10 C11 1.512(4) . ?
C10 C12 1.522(4) . ?
C5 C4 1.474(4) . ?
C2 H2 0.9800 . ?
C2 C4 1.504(4) . ?
C2 C3 1.483(4) . ?
C4 H4 0.9800 . ?
C4 C3 1.519(4) . ?
C3 H3A 0.9700 . ?
C3 H3B 0.9700 . ?
C13 H13 0.9800 . ?
C13 C14 1.508(4) . ?
C13 C15 1.526(4) . ?
C11 H11A 0.9600 . ?
C11 H11B 0.9600 . ?
C11 H11C 0.9600 . ?
C14 H14A 0.9600 . ?
C14 H14B 0.9600 . ?
C14 H14C 0.9600 . ?
C15 H15A 0.9600 . ?
C15 H15B 0.9600 . ?
C15 H15C 0.9600 . ?
C7 H7A 0.9600 . ?
C7 H7B 0.9600 . ?
C7 H7C 0.9600 . ?
C12 H12A 0.9600 . ?
C12 H12B 0.9600 . ?
C12 H12C 0.9600 . ?

loop_
_geom_angle_atom_site_label_1
_geom_angle_atom_site_label_2
_geom_angle_atom_site_label_3
_geom_angle
_geom_angle_site_symmetry_1
_geom_angle_site_symmetry_3
_geom_angle_publ_flag
C6 O2 C7 116.2(2) . . ?
C9 N2 C10 121.8(2) . . ?
C9 N2 C13 120.4(2) . . ?
C13 N2 C10 117.7(2) . . ?
C8 N1 C1 119.4(2) . . ?
C8 N1 C5 127.3(2) . . ?
C5 N1 C1 113.1(2) . . ?
O2 C6 C1 110.0(2) . . ?
O1 C6 O2 125.9(3) . . ?
O1 C6 C1 124.0(3) . . ?
O5 C9 N2 126.5(3) . . ?
O5 C9 C8 116.0(2) . . ?
N2 C9 C8 117.3(2) . . ?
O4 C8 N1 120.9(2) . . ?
O4 C8 C9 120.4(2) . . ?
N1 C8 C9 118.7(2) . . ?
N1 C1 C6 110.4(2) . . ?
N1 C1 H1 110.7 . . ?
N1 C1 C2 103.6(2) . . ?
C6 C1 H1 110.7 . . ?
C6 C1 C2 110.5(2) . . ?
C2 C1 H1 110.7 . . ?
N2 C10 H10 107.4 . . ?
N2 C10 C11 110.4(2) . . ?
N2 C10 C12 111.0(2) . . ?
C11 C10 H10 107.4 . . ?
C11 C10 C12 113.0(3) . . ?
C12 C10 H10 107.4 . . ?
O3 C5 N1 123.5(3) . . ?
O3 C5 C4 129.0(3) . . ?
N1 C5 C4 107.5(2) . . ?
C1 C2 H2 119.1 . . ?
C4 C2 C1 107.4(2) . . ?
C4 C2 H2 119.1 . . ?
C3 C2 C1 116.7(2) . . ?
C3 C2 H2 119.1 . . ?
C3 C2 C4 61.1(2) . . ?
C5 C4 C2 107.3(2) . . ?
C5 C4 H4 120.5 . . ?
C5 C4 C3 113.6(2) . . ?
C2 C4 H4 120.5 . . ?
C2 C4 C3 58.78(19) . . ?
C3 C4 H4 120.5 . . ?
C2 C3 C4 60.12(19) . . ?
C2 C3 H3A 117.8 . . ?
C2 C3 H3B 117.8 . . ?
C4 C3 H3A 117.8 . . ?
C4 C3 H3B 117.8 . . ?
H3A C3 H3B 114.9 . . ?
N2 C13 H13 106.6 . . ?
N2 C13 C14 112.9(2) . . ?
N2 C13 C15 110.7(3) . . ?
C14 C13 H13 106.6 . . ?
C14 C13 C15 113.0(3) . . ?
C15 C13 H13 106.6 . . ?
C10 C11 H11A 109.5 . . ?
C10 C11 H11B 109.5 . . ?
C10 C11 H11C 109.5 . . ?
H11A C11 H11B 109.5 . . ?
H11A C11 H11C 109.5 . . ?
H11B C11 H11C 109.5 . . ?
C13 C14 H14A 109.5 . . ?
C13 C14 H14B 109.5 . . ?
C13 C14 H14C 109.5 . . ?
H14A C14 H14B 109.5 . . ?
H14A C14 H14C 109.5 . . ?
H14B C14 H14C 109.5 . . ?
C13 C15 H15A 109.5 . . ?
C13 C15 H15B 109.5 . . ?
C13 C15 H15C 109.5 . . ?
H15A C15 H15B 109.5 . . ?
H15A C15 H15C 109.5 . . ?
H15B C15 H15C 109.5 . . ?
O2 C7 H7A 109.5 . . ?
O2 C7 H7B 109.5 . . ?
O2 C7 H7C 109.5 . . ?
H7A C7 H7B 109.5 . . ?
H7A C7 H7C 109.5 . . ?
H7B C7 H7C 109.5 . . ?
C10 C12 H12A 109.5 . . ?
C10 C12 H12B 109.5 . . ?
C10 C12 H12C 109.5 . . ?
H12A C12 H12B 109.5 . . ?
H12A C12 H12C 109.5 . . ?
H12B C12 H12C 109.5 . . ?

_shelx_res_file                  
;
TITL g141128d_a.res in P2(1)2(1)2(1)
REM Old TITL g141128d in P212121 #19
REM SHELXT solution in P2(1)2(1)2(1)
REM R1 0.124, Rweak 0.053, Alpha 0.001, Orientation as input
REM Flack x = -1.292 ( 0.720 ) from Parsons' quotients
REM Formula found by SHELXT: C15 N2 O5
CELL 0.71073 10.75424 11.234619 13.406603 90 90 90
ZERR 4 0.00041 0.000642 0.000557 0 0 0
LATT -1
SYMM 0.5-X,-Y,0.5+Z
SYMM -X,0.5+Y,0.5-Z
SYMM 0.5+X,0.5-Y,-Z
SFAC C H N O
UNIT 60 88 8 20

L.S. 10
PLAN  20
BOND $H
LIST 6
fmap 2
acta
OMIT 0 51
REM <olex2.extras>
REM <HklSrc "%.\\g141128d.hkl">
REM </olex2.extras>

WGHT    0.043000
FVAR       0.75896
O4    4   -1.575599   -1.312493   -1.644465    11.00000    0.05021    0.03411 =
         0.03260    0.00151   -0.01147    0.00291
O5    4   -1.662445   -1.524702   -1.519593    11.00000    0.03327    0.03721 =
         0.04743   -0.00288    0.01185   -0.00282
O2    4   -1.379230   -1.040705   -1.623439    11.00000    0.04204    0.03994 =
         0.04767    0.01726   -0.00787   -0.00571
O1    4   -1.285225   -1.216671   -1.596621    11.00000    0.04250    0.03616 =
         0.05433   -0.00046    0.01200    0.00406
O3    4   -1.444999   -1.440395   -1.376704    11.00000    0.06902    0.03225 =
         0.03916    0.00585   -0.01370    0.00184
N2    3   -1.469988   -1.565741   -1.583474    11.00000    0.02876    0.02252 =
         0.03662   -0.00010    0.00326   -0.00272
N1    3   -1.492372   -1.293908   -1.491170    11.00000    0.03045    0.02468 =
         0.02680   -0.00170   -0.00167    0.00105
C6    1   -1.366796   -1.146713   -1.580815    11.00000    0.03489    0.02942 =
         0.03149   -0.00065   -0.00720   -0.00383
C9    1   -1.560450   -1.494119   -1.552652    11.00000    0.03005    0.02931 =
         0.02631   -0.00232   -0.00123   -0.00085
C8    1   -1.541844   -1.359863   -1.567963    11.00000    0.02609    0.02729 =
         0.03065   -0.00114   -0.00058    0.00148
C1    1   -1.470135   -1.166303   -1.505622    11.00000    0.03020    0.02462 =
         0.03466   -0.00131   -0.00466    0.00083
AFIX  13
H1    2   -1.546481   -1.126008   -1.526896    11.00000   -1.20000
AFIX   0
C10   1   -1.351625   -1.518507   -1.624461    11.00000    0.02716    0.02647 =
         0.04194    0.00052    0.00389   -0.00129
AFIX  13
H10   2   -1.355894   -1.431468   -1.621040    11.00000   -1.20000
AFIX   0
C5    1   -1.448598   -1.336239   -1.398625    11.00000    0.03592    0.03305 =
         0.03149    0.00191   -0.00377    0.00314
C2    1   -1.430327   -1.123515   -1.402707    11.00000    0.03830    0.02897 =
         0.03705   -0.00519   -0.00229   -0.00157
AFIX  13
H2    2   -1.371011   -1.057593   -1.397442    11.00000   -1.20000
AFIX   0
C4    1   -1.412203   -1.231997   -1.338611    11.00000    0.04235    0.03724 =
         0.03249   -0.00372   -0.01212    0.00283
AFIX  13
H4    2   -1.341902   -1.236820   -1.292277    11.00000   -1.20000
AFIX   0
C3    1   -1.518169   -1.145629   -1.319441    11.00000    0.04570    0.04404 =
         0.03769   -0.01107   -0.00041    0.00427
AFIX  23
H3A   2   -1.601715   -1.171328   -1.336168    11.00000   -1.20000
H3B   2   -1.512420   -1.094621   -1.261248    11.00000   -1.20000
AFIX   0
C13   1   -1.481566   -1.696614   -1.571927    11.00000    0.03897    0.02314 =
         0.04988    0.00217    0.00761   -0.00084
AFIX  13
H13   2   -1.405688   -1.731385   -1.600028    11.00000   -1.20000
AFIX   0
C11   1   -1.338328   -1.552189   -1.733161    11.00000    0.04555    0.04751 =
         0.05355   -0.00608    0.01610   -0.00460
AFIX 137
H11A  2   -1.334967   -1.637279   -1.739153    11.00000   -1.50000
H11B  2   -1.263229   -1.518236   -1.759409    11.00000   -1.50000
H11C  2   -1.408346   -1.522433   -1.769919    11.00000   -1.50000
AFIX   0
C14   1   -1.588816   -1.748039   -1.630187    11.00000    0.06191    0.03306 =
         0.04873   -0.00593    0.00603   -0.01260
AFIX 137
H14A  2   -1.665677   -1.718133   -1.603764    11.00000   -1.50000
H14B  2   -1.587608   -1.833247   -1.624887    11.00000   -1.50000
H14C  2   -1.581438   -1.725474   -1.698998    11.00000   -1.50000
AFIX   0
C15   1   -1.483929   -1.730935   -1.461819    11.00000    0.06022    0.03716 =
         0.06021    0.01707   -0.00757   -0.00864
AFIX 137
H15A  2   -1.415486   -1.693711   -1.428053    11.00000   -1.50000
H15B  2   -1.477104   -1.815814   -1.455631    11.00000   -1.50000
H15C  2   -1.560686   -1.704871   -1.432502    11.00000   -1.50000
AFIX   0
C7    1   -1.281218   -1.005731   -1.691677    11.00000    0.05886    0.06489 =
         0.04535    0.02060   -0.00388   -0.02041
AFIX 137
H7A   2   -1.265085   -1.069501   -1.737549    11.00000   -1.50000
H7B   2   -1.207015   -0.988292   -1.654650    11.00000   -1.50000
H7C   2   -1.306660   -0.936242   -1.728011    11.00000   -1.50000
AFIX   0
C12   1   -1.241444   -1.557713   -1.561232    11.00000    0.03394    0.05837 =
         0.07598    0.01585   -0.00532   -0.00450
AFIX 137
H12A  2   -1.253791   -1.532473   -1.493541    11.00000   -1.50000
H12B  2   -1.166657   -1.522536   -1.586915    11.00000   -1.50000
H12C  2   -1.234390   -1.642858   -1.563359    11.00000   -1.50000
AFIX   0
HKLF 4

REM  g141128d_a.res in P2(1)2(1)2(1)
REM R1 =  0.0407 for    2379 Fo > 4sig(Fo)  and  0.0536 for all    2841 data
REM    204 parameters refined using      0 restraints

END

WGHT      0.0428      0.0000

REM Highest difference peak  0.153,  deepest hole -0.200,  1-sigma level  0.047
Q1    1  -1.2950 -1.2916 -1.2881  11.00000  0.05    0.15
Q2    1  -1.2365 -1.6343 -1.5113  11.00000  0.05    0.14
Q3    1  -1.7211 -1.3696 -1.6438  11.00000  0.05    0.14
Q4    1  -1.2938 -0.9036 -1.6776  11.00000  0.05    0.14
Q5    1  -1.7668 -1.6663 -1.5819  11.00000  0.05    0.13
Q6    1  -1.3171 -1.3257 -1.2009  11.00000  0.05    0.13
Q7    1  -1.3756 -1.7186 -1.7229  11.00000  0.05    0.13
Q8    1  -1.7930 -1.6944 -1.6647  11.00000  0.05    0.13
Q9    1  -1.2977 -1.3727 -1.4540  11.00000  0.05    0.13
Q10   1  -1.2959 -1.5954 -1.8861  11.00000  0.05    0.13
Q11   1  -1.3322 -1.0512 -1.7371  11.00000  0.05    0.13
Q12   1  -1.3397 -1.1287 -1.7861  11.00000  0.05    0.13
Q13   1  -1.7953 -1.5985 -1.4602  11.00000  0.05    0.13
Q14   1  -1.1865 -1.1417 -1.6851  11.00000  0.05    0.13
Q15   1  -1.1557 -1.0884 -1.6017  11.00000  0.05    0.12
Q16   1  -1.2527 -1.5055 -1.7375  11.00000  0.05    0.12
Q17   1  -1.2397 -1.2932 -1.5657  11.00000  0.05    0.12
Q18   1  -1.2753 -1.7293 -1.6826  11.00000  0.05    0.12
Q19   1  -1.2790 -1.1380 -1.4245  11.00000  0.05    0.12
Q20   1  -1.7565 -1.8142 -1.6658  11.00000  0.05    0.12
;
_shelx_res_checksum              47766
_shelx_hkl_file                  
;
   0   0  -2 7041.23   26.41
   0   0  -3    0.60    1.09
   0   0  -4 4179.81   29.05
   0   0  -5    0.58    1.17
   0   0   6  560.42   14.40
   0   0  -6  521.40   12.50
   0   0  -7    0.01    1.35
   0   0   7   -1.05    2.12
   0   0   8  450.12   15.23
   0   0  -8  418.51   13.01
   0   0   9   -1.51    2.51
   0   0  -9   -0.28    2.00
   0   0  10  120.05    9.10
   0   0 -10  114.64    7.89
   0   0  11   -1.15    3.13
   0   0 -11   -1.33    2.26
   0   0  12   50.68    6.93
   0   0  13   -2.61    3.83
   0   0  14   21.07    5.59
   0   0  15   -8.02    4.50
   0   0  16   37.54    7.77
   0   0  17   -5.50    4.58
   0   0  18    9.20    4.90
   0   1  -2  674.26   10.21
   0   1  -3 1215.63   15.69
   0  -1  -4 1698.28   18.23
   0   1  -4 1713.20   21.02
   0   1   4 1720.75   18.10
   0   1   5    2.83    1.49
   0  -1  -5    6.65    1.68
   0   1  -5    2.85    1.57
   0  -1  -6 1085.33   17.74
   0  -1   6 1082.52   20.57
   0   1   6 1092.83   17.74
   0   1  -6 1070.88   19.20
   0  -1  -7  594.38   14.29
   0   1  -7  585.36   15.16
   0   1   7  590.14   14.41
   0  -1   7  626.70   16.92
   0  -1  -8   43.24    4.38
   0   1   8   40.85    4.52
   0   1   8   46.13    5.21
   0   1  -8   51.77    4.98
   0  -1   8   44.30    5.40
   0   1  -9  148.96    8.71
   0  -1   9  134.40    9.33
   0   1   9  141.18    9.26
   0  -1  -9  125.57    7.73
   0   1  10  103.24    8.55
   0  -1  10   91.91    8.48
   0  -1 -10  102.55    7.46
   0   1 -10   85.91    7.14
   0  -1 -11  305.06   13.32
   0  -1  11  313.18   15.68
   0   1 -11  311.92   14.00
   0   1  11  326.43   15.74
   0   1  12  100.60    9.33
   0  -1  12  104.83    9.98
   0  -1 -12   83.78    7.56
   0   1  13   74.98    8.68
   0  -1  13   80.18    9.22
   0  -1  14   19.67    5.57
   0   1  14   26.52    5.97
   0  -1  15    1.01    4.04
   0   1  15   -0.55    3.56
   0   1  16   -6.18    4.63
   0  -1  16   -4.06    5.05
   0   1  17    0.66    4.67
   0  -1  17   -1.42    3.98
   0  -1  18    0.15    3.55
   0   1  18   17.87    6.33
   0   2   0   11.67    1.79
   0   2   1  426.14    8.80
   0   2  -1  395.20    8.85
   0   2   2  429.44    9.43
   0   2  -3 1427.29   19.46
   0   2   4  167.83    6.19
   0   2  -4  159.05    7.21
   0   2  -5  760.91   16.37
   0   2   5  773.94   13.96
   0  -2   6  319.43   11.96
   0   2   6  319.84    9.72
   0   2  -6  326.04   11.61
   0   2  -7  583.25   16.62
   0   2  -7  569.61   16.11
   0  -2   7  581.46   17.10
   0   2   7  557.38   13.69
   0   2  -8   14.28    3.43
   0  -2   8   14.23    3.69
   0   2   8   13.33    2.88
   0   2  -8   10.88    3.06
   0   2   9    1.80    2.07
   0   2  -9    0.30    2.09
   0  -2   9    0.12    2.53
   0   2  10   10.31    3.69
   0  -2  10    7.02    3.59
   0   2 -10    2.40    2.09
   0   2  10    3.20    2.58
   0  -2  11   89.26    9.00
   0   2  11  107.14    9.48
   0   2  12  237.88   14.34
   0  -2  12  222.19   14.25
   0  -2  13    9.44    4.42
   0   2  13   16.18    5.34
   0   2  14   30.43    6.46
   0  -2  14   34.50    6.92
   0   2  15   24.56    6.21
   0  -2  15   20.34    5.88
   0   2  16   40.25    7.62
   0   2  17   18.31    6.34
   0   2  18    0.74    3.39
   0   3   0   -1.07    1.80
   0   3  -1   40.83    3.77
   0   3   1   45.63    3.78
   0   3   2  266.30    8.74
   0   3   3  393.98   11.13
   0   3  -4 3246.74   34.95
   0   3  -5  679.82   17.05
   0   3  -6  302.01   12.02
   0   3   6  316.65   10.27
   0   3   7    3.57    1.91
   0   3  -7    2.48    1.90
   0   3   8   14.63    2.97
   0   3  -8   17.37    3.59
   0   3  -9    1.55    2.84
   0   3   9    1.46    1.95
   0   3  -9    5.27    2.38
   0   3  10  113.57    7.72
   0   3  11   90.57    7.42
   0   3  12   65.34    6.75
   0   3  12   65.26    8.06
   0   3  13  165.22   12.78
   0   3  14   58.90    8.46
   0   3  15   12.24    5.28
   0   3  16   -4.53    4.25
   0   3  17    6.92    4.35
   0   3  18    6.53    5.13
   0   4   0 3519.32   36.06
   0   4  -1 2435.45   30.48
   0   4   1 2440.85   29.58
   0   4  -2   73.76    5.67
   0   4   2   74.82    5.45
   0   4   3  104.04    6.53
   0   4   4    1.14    1.81
   0   4  -5  464.74   15.39
   0   4   5  478.06   14.73
   0   4  -6  341.50   13.77
   0   4   6  376.29   13.73
   0   4  -7    2.96    2.01
   0   4   7    0.41    2.09
   0   4  -8  196.01   11.38
   0   4   8  189.03    9.28
   0   4   9  325.25   12.54
   0   4  10   50.38    5.49
   0   4  11    4.79    2.19
   0   4  12  173.35   10.53
   0   4  13  101.04    8.54
   0   4  14   11.59    4.71
   0   4  15    7.81    4.67
   0   4  16   13.31    5.61
   0   4  17    4.90    4.64
   0   4  18   12.22    5.31
   0   5   0    0.23    1.65
   0   5   1 2404.70   33.27
   0   5  -1 2419.74   34.07
   0   5  -2   -0.17    1.70
   0   5   2    1.43    1.62
   0   5   3  480.98   15.17
   0   5   4   83.13    6.65
   0  -5   5    9.52    3.35
   0   5   5    6.90    2.73
   0  -5   6   15.56    4.07
   0   5  -6   14.39    3.70
   0   5   6   13.96    3.37
   0   5   7  236.40   12.18
   0   5  -7  226.08   12.45
   0  -5   7  219.37   12.79
   0   5   8  462.47   15.13
   0   5   9    6.66    2.94
   0   5  10   26.21    4.25
   0   5  11   67.66    6.54
   0   5  12  196.12   11.34
   0   5  13   55.07    6.52
   0   5  14   29.03    5.23
   0   5  15   -0.96    4.09
   0   5  16   -7.93    4.69
   0   5  17   16.17    6.17
   0   5  18    5.27    6.01
   0   6   0  604.11   18.70
   0   6   1 1379.83   27.81
   0   6  -1 1323.37   27.81
   0   6   2  267.47   12.42
   0   6  -2  259.83   12.60
   0   6   3 1245.59   26.68
   0   6   4  102.60    8.09
   0   6   5  128.06    9.18
   0  -6   5  114.94    9.10
   0  -6   6   68.16    7.59
   0  -6   7  312.74   15.79
   0   6   8   31.55    4.81
   0  -6   8   31.55    6.41
   0  -6   9   16.99    5.24
   0   6   9   12.29    3.54
   0   6  10   25.14    4.18
   0  -6  10   33.31    6.58
   0   6  11  107.95    8.47
   0  -6  11   99.12   10.70
   0  -6  12   12.32    5.51
   0   6  12    9.59    3.29
   0   6  13   14.80    3.96
   0  -6  13   24.45    6.82
   0  -6  14    2.63    4.37
   0  -6  15    2.61    4.58
   0   6  16   27.34    7.16
   0  -6  16   22.65    6.61
   0  -6  17   11.13    5.90
   0   6  17   -4.40    4.89
   0   7   0   -0.76    2.65
   0   7  -1   62.80    6.90
   0   7   1   62.58    6.80
   0   7   2   42.09    5.79
   0   7  -2   40.03    5.63
   0   7   3  151.71   10.37
   0  -7  -3  161.78   10.54
   0  -7   4   61.37    7.20
   0  -7   5    3.13    3.63
   0  -7   6    3.42    3.85
   0  -7   7  268.42   15.43
   0  -7   8   71.57    8.56
   0   7   9   79.11    7.50
   0  -7   9   75.37    9.18
   0  -7  10  127.24   11.90
   0   7  10  137.84    9.84
   0   7  11   20.04    4.54
   0  -7  11   15.16    5.21
   0   7  12   24.88    4.76
   0  -7  12   17.16    5.08
   0  -7  13   20.53    6.56
   0   7  13   10.00    3.59
   0  -7  14   71.18   10.32
   0  -7  15   39.43    9.10
   0  -7  16    0.42    3.84
   0   7  17   -3.55    4.69
   0  -7  17   -9.39    5.46
   0  -8   0   90.67    8.49
   0  -8   1   91.67    8.53
   0  -8  -1   89.62    8.42
   0  -8   2   11.66    4.49
   0  -8  -2    8.05    4.12
   0  -8   3   29.64    5.67
   0  -8  -3   26.26    5.44
   0  -8   4   34.65    6.08
   0  -8   5   -0.32    3.46
   0  -8   6   12.05    4.47
   0  -8   7    3.68    3.74
   0  -8   8  129.29   11.66
   0  -8   9  105.17   11.32
   0   8  10    0.58    2.82
   0  -8  10    1.71    4.29
   0   8  11   48.89    6.62
   0  -8  11   34.25    7.56
   0  -8  12    4.87    4.31
   0   8  12    7.27    3.33
   0  -8  13   -0.11    4.04
   0  -8  14   51.63    9.03
   0  -8  15   14.83    5.93
   0  -8  16   -6.48    4.93
   0  -9   0    1.60    3.50
   0  -9  -1    1.52    3.92
   0  -9   1   -3.83    3.91
   0  -9  -2   58.88    7.60
   0  -9   2   48.45    7.09
   0  -9  -3   17.98    5.32
   0  -9   3   19.57    5.94
   0  -9   4    3.19    3.64
   0  -9   5  134.70   11.77
   0  -9   6  160.91   13.16
   0  -9   7  622.54   25.60
   0  -9   8    0.54    4.25
   0  -9   9  114.42   11.97
   0   9  10   36.16    5.84
   0  -9  10   36.70    7.54
   0   9  11   74.74    8.18
   0  -9  11   80.05   10.89
   0   9  12   -0.46    2.67
   0  -9  12    2.06    3.94
   0  -9  13    7.16    5.42
   0  -9  14    8.98    5.26
   0  -9  15    9.30    6.66
   0 -10   0  190.26   13.65
   0 -10   1    2.98    3.32
   0 -10  -1    0.08    3.55
   0 -10   2    8.03    4.18
   0 -10  -2    1.08    3.03
   0 -10  -3   32.13    6.54
   0 -10   3   27.90    6.42
   0 -10   4   65.04    8.98
   0 -10   5   33.82    6.91
   0 -10   6   29.90    6.59
   0 -10   7   11.19    5.36
   0 -10   8    8.40    4.79
   0 -10   9   51.81    8.60
   0 -10  10   -5.54    5.08
   0  10  11   48.09    7.37
   0 -10  11   39.69    8.69
   0 -10  12    1.25    4.43
   0 -10  13    3.94    4.00
   0 -10  14    1.52    5.10
   0 -11   0    1.46    3.95
   0 -11  -1    1.46    3.83
   0 -11   1    4.74    3.10
   0 -11   2   32.48    7.13
   0 -11  -2   27.82    6.36
   0 -11   3   -2.65    4.09
   0 -11  -3    4.36    3.71
   0 -11   4   58.41    8.84
   0 -11   5    6.73    4.49
   0 -11   6   19.18    6.08
   0 -11   7   -5.87    4.67
   0 -11   8    4.75    5.20
   0 -11   9    2.77    3.79
   0 -11  10   41.33    8.82
   0 -11  11    5.05    4.41
   0 -11  12    9.26    5.85
   0 -12   0   17.91    6.15
   0 -12   1    4.21    4.05
   0 -12  -1    8.20    4.62
   0 -12   2    4.81    5.13
   0 -12  -2    2.09    4.41
   0 -12   3   19.34    5.81
   0 -12  -3   14.60    5.05
   0 -12   4   -0.03    4.58
   0 -12   5    6.79    5.13
   0 -12   6   24.77    6.63
   0 -12   7  103.50   12.32
   0 -12   8    4.97    4.70
   0 -12   9   -4.94    5.07
   0 -12  10    5.18    5.66
   0 -12  11    6.92    5.93
   0 -13   0    3.09    4.36
   0 -13   1   57.90    9.56
   0 -13  -1   50.30    9.22
   0 -13   2    9.14    5.66
   0 -13  -2    5.27    4.56
   0 -13   3    8.34    4.86
   0 -13   4   15.80    6.50
   0 -13   5    4.49    4.18
   0 -13   6    1.59    4.07
   0 -13   7   60.97   10.33
   0 -13   8    7.12    6.64
   0 -13   9   14.47    7.03
   0 -14   0   60.57   10.26
   0 -14   1    7.79    5.68
   0 -14  -1   11.96    5.96
   0 -14  -2    7.78    5.28
   0 -14   2   23.06    7.12
   0 -14   3    4.75    4.12
   0 -14   4    8.66    4.93
   0 -14   5   18.46    7.48
  -1   0  -2 1122.47   13.23
  -1   0  -3 1711.36   18.73
   1   0  -4   37.00    2.56
  -1   0  -4   37.94    3.34
  -1   0   4   39.64    2.98
  -1   0   5  473.27   11.00
   1   0  -5  453.28    9.54
  -1   0  -5  456.01   11.75
   1   0  -6   -1.30    1.38
  -1   0  -6   -0.06    1.51
  -1   0   6   -0.20    1.65
   1   0   6    0.28    1.80
  -1   0   7  142.70    7.53
   1   0   7  151.76    8.26
  -1   0  -7  147.90    7.87
   1   0  -7  136.24    6.44
   1   0   8  687.20   19.80
  -1   0  -8  697.27   18.06
  -1   0   8  702.58   17.93
   1   0  -8  704.48   15.56
   1   0   9    3.66    3.17
   1   0  -9    3.13    1.92
  -1   0   9    5.45    2.73
  -1   0  -9    2.92    2.11
   1   0 -10   63.87    5.72
  -1   0 -10   51.83    5.86
  -1   0  10   59.27    6.51
   1   0  10   57.73    7.19
   1   0 -11  139.79    8.70
   1   0  11  154.04   11.45
  -1   0  11  151.08   10.38
   1   0  12   -1.65    4.24
   1   0 -12   -5.06    2.39
  -1   0  12    0.71    3.59
   1   0  13  214.76   14.79
  -1   0  13  195.48   12.93
  -1   0  14    1.14    3.87
   1   0  14    5.85    3.93
   1   0  15   32.55    7.41
  -1   0  15   43.32    7.38
  -1   0  16   -1.73    3.74
   1   0  16    4.34    5.09
   1   0  17   56.23    9.62
  -1   0  17   61.85    9.20
   1   0  18   20.25    6.87
   1   0  19    3.32    4.20
   1  -1  18    0.74    4.10
  -1   1  17    2.80    4.53
   1  -1  17    3.06    4.14
   1  -1  16   15.16    5.69
  -1   1  16   11.08    4.86
   1  -1  15    9.07    5.29
  -1   1  15    6.79    3.90
   1  -1  14   18.63    6.02
  -1   1  14   15.84    5.19
  -1   1  13    9.83    3.69
   1  -1  13    6.19    3.92
   1  -1  12  123.04   10.90
  -1   1  12  122.14    9.99
   1   1 -12   97.09    7.85
   1  -1  11  133.40   10.85
   1   1 -11  125.75    8.46
  -1   1  11  124.38    9.50
  -1  -1 -11  102.99    8.37
  -1  -1 -10   48.70    5.73
   1   1 -10   43.70    4.95
   1  -1  10   44.66    6.60
  -1   1  10   42.19    5.43
   1  -1   9   32.04    5.17
  -1  -1  -9   28.56    4.36
   1   1  -9   33.32    4.35
  -1   1   9   33.49    4.78
  -1  -1  -8  154.87    8.65
  -1   1   8  145.70    8.37
   1  -1   8  137.31    9.19
   1   1  -8  144.59    7.69
   1  -1   7   76.75    6.68
  -1  -1  -7   69.92    5.57
   1   1  -7   75.05    5.27
  -1  -1  -6  470.72   12.98
  -1   1   5  325.73    7.60
  -1  -1  -5  330.59   10.15
   1   1  -5  323.83    9.38
   1   1  -4  294.93    7.99
  -1  -1  -4  317.94    9.21
  -1   1   4  316.71    6.26
   1   1  -3  398.89    8.02
  -1   1   3  384.66    5.43
   1   1  -1 2223.83   14.31
  -1   1  -2 1509.11   16.91
  -1   1  -2 1509.71   17.12
  -1   1  -3  352.24    9.36
  -1   1  -3  404.42   10.02
  -1   1  -4  299.15    9.32
  -1  -1   4  310.08    8.41
  -1   1  -4  320.21   10.03
   1  -1  -4  317.63    6.30
  -1   1  -5  323.42   10.43
  -1   1  -5  314.11   10.90
   1  -1  -5  328.26    7.57
   1   1   5  321.07    9.88
  -1  -1   5  323.84    9.63
  -1   1  -6  454.95   13.34
  -1  -1   6  476.54   12.83
   1  -1  -6  432.90    9.82
   1   1   6  469.71   12.99
  -1  -1   7   70.10    5.64
   1  -1  -7   80.16    4.77
  -1   1  -7   67.64    5.74
   1   1   7   68.45    5.61
  -1   1  -8  148.03    8.70
   1   1   8  143.91    9.31
   1   1   8  144.86    8.45
   1  -1  -8  150.85    7.08
  -1  -1   8  139.24    8.48
   1  -1  -9   28.63    3.61
   1   1   9   29.22    4.75
  -1   1  -9   30.01    4.53
  -1  -1   9   24.24    4.36
   1   1   9   30.50    5.52
   1   1  10   47.91    6.48
   1  -1 -10   41.75    4.49
  -1   1 -10   40.52    5.31
  -1  -1  10   40.04    5.45
  -1  -1  11  138.00   10.23
   1   1  11  129.71   10.57
   1  -1 -11  120.07    7.87
   1   1  12  110.61   10.33
   1  -1 -12  110.92    8.03
  -1  -1  12  116.49   10.09
   1   1  13   12.87    5.17
  -1  -1  13   12.28    4.16
  -1  -1  14   13.87    4.54
   1   1  14   12.12    5.24
  -1  -1  15    6.67    3.93
   1   1  15   13.01    5.32
  -1  -1  16   21.71    5.76
   1   1  16    7.77    5.00
   1   1  17    1.08    4.84
   1   1  18   -0.66    4.28
   1   1  19    4.65    4.91
  -1   2  17   12.53    5.36
  -1   2  16    4.19    4.16
   1  -2  16    5.20    5.37
  -1   2  15   16.42    5.55
   1  -2  15    4.11    5.03
   1  -2  14   31.61    6.96
  -1   2  14   39.45    7.06
   1  -2  13   85.32    9.89
  -1   2  13   80.31    8.80
   1  -2  12  128.03   11.37
  -1   2  12  135.48   10.57
   1   2 -11   15.38    3.77
  -1   2  11    8.32    3.34
  -1   2  10   97.26    8.05
   1   2 -10   83.47    7.19
   1  -2  10   92.08    8.90
   1  -2   9    9.80    4.16
   1   2  -9    9.36    2.71
   1   2  -8  100.15    7.20
   1  -2   8  105.72    8.45
  -1   2   8  102.49    5.88
   1   2  -8  103.41    7.07
   1  -2   7  529.82   17.22
  -1   2   7  507.06   11.63
   1   2  -7  506.71   14.72
  -1   2   6  218.94    6.97
   1   2  -6  209.39    8.83
   1   2  -5 1161.64   19.23
  -1   2   5 1156.31   14.42
  -1   2   4 1215.63   13.31
   1   2  -4 1174.14   17.85
  -1   2   3  118.90    5.11
  -1   2   2 1340.90   15.64
   1   2  -2 1306.88   16.34
   1   2  -1 1750.89   18.00
  -1   2   1 1822.58   17.94
   1   2   0 1547.91   16.81
  -1   2   0 1618.94   17.54
   1   2   1 1808.67   18.92
   1  -2  -2 1338.07   15.70
  -1   2  -3  112.61    5.97
  -1   2  -4 1230.29   20.62
   1   2   5 1215.80   19.82
  -1   2  -5 1168.11   21.58
  -1   2  -6  208.74    9.65
  -1   2  -6  219.88   10.10
   1   2   6  222.82    9.09
   1   2   7  513.94   14.68
  -1   2  -7  483.42   15.52
  -1   2  -7  484.43   15.99
   1   2   8  105.24    7.29
  -1  -2   8   98.23    7.42
  -1   2  -8  116.10    8.49
  -1   2  -8   94.98    7.42
  -1   2  -9    8.67    3.26
   1   2   9    9.14    3.09
  -1  -2   9   13.02    3.84
   1   2  10   75.34    6.92
  -1  -2  10   92.04    8.20
   1   2  10   83.71    8.40
   1   2  11   14.84    4.19
   1   2  11   15.24    4.79
  -1  -2  11   14.74    4.30
   1   2  12  129.17   11.15
  -1  -2  12  137.44   10.88
   1   2  13   99.22   10.41
   1   2  14   40.01    7.59
   1   2  15    9.04    5.57
   1   2  16    4.65    3.63
   1   2  17    7.40    5.32
   1   2  18    3.85    3.69
  -1   3  17    5.14    4.15
  -1   3  16    1.44    3.49
  -1   3  15   11.49    4.86
  -1   3  14   21.56    5.72
  -1   3  13    7.56    4.08
  -1   3  12   40.95    6.46
  -1   3  10   22.54    3.52
   1   3 -10   28.57    5.04
   1   3 -10   16.69    4.03
   1   3  -9   34.24    4.92
  -1   3   9   37.84    4.08
   1   3  -8   82.00    6.89
  -1   3   8   86.51    5.46
   1   3  -7  231.86   10.66
  -1   3   7  242.49    8.31
   1   3  -6  423.14   13.54
  -1   3   6  421.66   10.26
  -1   3   5  409.75   11.95
   1   3  -5  406.80   12.71
  -1   3   4  643.16   14.23
  -1   3   3  448.37   11.35
  -1   3   2  189.93    7.25
   1   3  -2  179.34    7.27
   1   3  -1  494.84   11.74
  -1   3   1  472.32   11.33
  -1   3   0  213.29    7.87
   1   3   0  208.82    7.59
   1   3   1  475.63   11.56
  -1   3  -1  481.80   12.31
   1   3   2  188.86    7.69
   1  -3  -2  198.67    7.45
  -1  -3   4  620.97   14.89
  -1   3  -4  625.92   16.17
  -1   3  -5  425.62   14.18
   1   3   5  420.90   12.52
   1   3   6  406.02   12.81
  -1   3  -6  411.90   14.58
  -1   3  -7  238.51   11.75
  -1   3  -7  228.67   11.41
   1   3   7  227.91   10.16
   1   3   8   91.64    6.94
  -1   3  -8   97.87    8.15
  -1   3  -8   97.19    7.91
   1   3   9   33.47    4.80
   1   3  10   16.41    3.66
   1   3  11   22.60    4.53
   1   3  12   50.43    7.63
   1   3  12   40.19    5.90
   1   3  13   12.94    4.28
   1   3  13    7.96    3.99
   1   3  14   16.45    4.87
   1   3  15   14.28    5.79
   1   3  16    5.41    4.60
   1   3  17   13.78    5.94
   1   3  18    7.45    4.59
  -1   4  17    5.58    5.17
  -1   4  16   18.13    6.14
  -1   4  15   61.53    8.61
  -1   4  14   17.02    4.86
  -1   4  12   15.68    3.56
  -1   4  11  104.01    7.23
  -1   4  10    7.81    2.80
   1   4  -9    0.34    2.85
  -1   4   9    0.93    1.93
   1   4  -8  360.19   14.79
  -1   4   8  366.75   11.46
  -1   4   8  386.94   14.72
  -1   4   7  279.00   11.87
  -1   4   7  268.01    9.46
   1   4  -7  272.14   12.38
   1   4  -6  165.12    9.29
  -1   4   6  172.28    9.06
  -1   4   5  163.94    8.48
  -1   4   4   10.16    2.45
  -1   4   3  120.39    6.80
   1   4  -2  211.47    9.11
  -1   4   2  213.82    8.88
   1   4  -1  651.29   15.66
  -1   4   1  679.36   15.75
  -1   4   0  261.05    9.99
   1   4   0  254.43    9.66
  -1   4  -1  668.60   16.38
   1   4   1  656.62   15.60
   1   4   2  220.88    9.28
   1  -4  -2  215.38    8.83
   1  -4  -3  125.67    6.92
   1   4   3  127.82    7.41
   1   4   4   13.69    3.11
  -1  -4   4    8.79    2.89
  -1   4  -5  158.48    9.35
  -1  -4   5  159.47    8.76
  -1  -4   6  158.80    9.42
  -1   4  -6  152.61    9.68
   1   4   7  288.49   11.85
  -1   4  -7  257.64   12.94
   1   4   8  377.87   13.99
   1   4   9   -0.39    2.68
   1   4  10    3.12    2.97
   1   4  11  109.95    8.77
   1   4  12   15.42    4.08
   1   4  13    0.81    2.91
   1   4  14   11.43    3.98
   1   4  14   22.56    5.96
   1   4  15   47.95    8.41
   1   4  16   12.24    5.74
   1   4  17    9.40    5.78
   1   4  18   14.19    6.17
  -1   5  17   16.41    5.92
  -1   5  16   57.86    8.76
  -1   5  15    3.22    3.36
  -1   5  13    0.42    2.12
  -1   5  12   80.38    6.80
  -1   5  11   88.12    6.84
  -1   5  10    3.12    2.30
  -1   5   9   20.04    3.38
  -1   5   8    5.17    3.02
  -1   5   8    4.42    2.13
   1   5  -8    4.85    2.99
   1   5  -7   15.29    3.71
  -1   5   7   15.13    3.49
  -1   5   6   49.47    5.47
   1   5  -6   50.95    5.80
  -1   5   5   61.21    5.94
  -1   5   4   67.49    5.98
  -1   5   3  242.85   10.63
   1   5  -3  239.52   11.23
  -1   5   2  465.24   14.73
   1   5  -2  449.42   14.90
   1   5  -1 1257.93   24.52
  -1   5   1 1314.40   24.80
  -1   5   0 1043.32   22.33
   1   5   0 1059.98   22.08
  -1   5  -1 1251.02   24.87
   1   5   1 1251.33   24.13
   1   5   2  482.97   15.24
   1  -5  -2  459.83   14.31
   1  -5  -3  247.97   10.69
   1   5   3  246.53   11.21
  -1  -5   4   70.03    6.40
   1   5   4   74.07    6.65
  -1   5  -5   56.04    6.12
   1   5   5   67.58    6.37
  -1  -5   5   61.84    6.24
  -1   5  -6   53.02    6.23
   1   5   6   47.00    5.73
  -1  -5   6   45.89    5.76
  -1  -5   7   14.68    4.18
   1   5   8    5.75    2.99
  -1  -5   8   10.05    3.90
   1   5   9   20.86    4.38
  -1  -5   9   22.35    4.95
   1   5  10    2.73    2.74
  -1  -5  10    1.49    3.61
   1   5  11  103.70    8.75
   1   5  12   81.36    8.12
   1   5  13   -3.03    3.10
   1   5  14   12.84    4.10
   1   5  15    6.60    5.54
   1   5  15    2.97    3.64
   1   5  16   52.19    9.26
   1   5  17   -0.68    3.83
  -1   6  17   -4.05    3.87
  -1   6  16    8.05    4.55
  -1   6  13   23.42    4.17
  -1   6  12    5.46    2.17
  -1   6  11   39.46    4.86
  -1   6  10   40.14    4.81
  -1   6   9  133.21    8.24
   1  -6   9  116.28   11.22
  -1   6   8   85.95    6.77
   1  -6   8   64.96    8.77
   1  -6   7  115.47   10.25
   1  -6   6  305.92   15.30
  -1   6   6  290.04   13.73
  -1   6   5  134.68    9.23
  -1   6   4  148.95    9.51
   1   6  -3  425.67   16.39
  -1   6   3  427.05   15.74
   1   6  -2   40.11    5.31
  -1   6   2   35.22    4.85
  -1   6   1  204.39   11.06
   1   6  -1  216.88   11.35
   1   6   0   66.43    6.57
  -1   6   0  100.45    7.98
   1   6   1  204.82   10.95
  -1   6  -1  200.93   11.00
  -1   6  -2   33.81    5.18
   1   6   2   34.68    4.77
   1  -6  -2   49.86    5.54
   1  -6  -3  480.25   16.35
   1   6   3  471.80   16.82
   1   6   4  149.80    9.75
  -1  -6   4  139.31    9.41
  -1  -6   5  148.02   10.08
   1   6   5  147.39   10.04
  -1  -6   6  270.74   13.84
  -1  -6   7  139.22   10.43
  -1  -6   8   75.14    8.30
   1   6   8   78.55    7.33
  -1  -6   9  120.80   10.53
   1   6   9  125.09    9.29
  -1  -6  10   24.99    5.59
   1   6  10   34.12    5.69
   1   6  11   34.17    5.30
  -1  -6  11   39.54    6.92
  -1  -6  12   15.20    5.11
   1   6  12   10.13    3.84
   1   6  13   19.94    4.78
  -1  -6  13   28.30    6.46
   1   6  14   10.49    3.94
  -1  -6  14   10.72    5.45
  -1  -6  15    1.48    4.75
   1   6  16   16.24    6.33
  -1  -6  16    5.45    4.19
   1   6  17    7.02    5.11
  -1  -6  17   -1.70    3.70
   1  -7  16   16.85    7.00
   1  -7  15    7.62    5.88
   1  -7  14   -2.93    4.43
   1  -7  13   24.92    6.79
  -1   7  12   24.08    4.20
   1  -7  12   15.88    5.77
   1  -7  11   78.29   10.46
  -1   7  11   69.93    6.69
  -1   7  10    0.59    2.16
   1  -7  10   -2.26    4.62
   1  -7   9   59.09    8.50
  -1   7   9   64.38    6.30
   1  -7   8   95.58   10.11
   1  -7   7   44.73    7.32
   1  -7   6  131.23   10.97
   1  -7   5   13.65    5.17
   1  -7   4  252.31   14.03
   1   7  -3    0.44    3.01
  -1   7   3    2.94    2.41
   1   7  -2   93.22    8.36
  -1   7   2  112.81    8.99
  -1   7   1  568.30   19.90
   1   7  -1  530.62   19.32
   1   7   0   56.85    6.64
  -1   7   0   56.37    6.77
   1  -7  -1  549.27   18.69
  -1   7  -1  561.32   19.83
   1   7   1  529.37   19.07
   1  -7  -2  111.86    8.82
  -1   7  -2  114.32    9.52
   1   7   2  116.37    9.19
  -1  -7   3   -1.65    3.06
   1  -7  -3   -1.06    3.10
  -1  -7   4  271.75   13.95
   1  -7  -4  251.73   13.02
  -1  -7   5    5.16    3.56
  -1  -7   6  140.36   10.84
  -1  -7   7   51.18    7.28
  -1  -7   8  100.72    9.85
   1   7   9   60.38    7.01
  -1  -7   9   53.97    7.60
  -1  -7  10   -0.54    3.70
   1   7  10   -1.44    2.74
   1   7  11   84.86    8.52
  -1  -7  11   88.92   10.23
   1   7  12   29.94    5.42
  -1  -7  12   27.46    6.57
  -1  -7  13   39.52    7.43
   1   7  13   32.15    5.61
  -1  -7  14    4.86    4.43
   1   7  14    2.44    2.96
  -1  -7  15    2.56    4.05
  -1  -7  16    9.36    4.75
   1  -8  15   62.43   10.61
   1  -8  14   17.57    6.48
   1  -8  13   27.09    7.36
   1  -8  12   24.62    6.66
  -1   8  11   62.45    6.65
   1  -8  11   55.29    9.14
   1  -8  10   64.77    9.75
  -1   8  10   51.15    6.16
   1  -8   9   16.90    5.17
   1  -8   8  147.01   12.82
   1  -8   7    0.86    3.40
   1  -8   6  251.10   15.62
   1  -8   5   19.73    5.31
   1  -8   4  192.43   13.22
   1  -8   3   30.34    6.00
  -1  -8  -2   16.65    4.51
   1  -8   2    6.89    3.85
  -1  -8  -1   37.23    5.97
   1  -8   1   28.59    5.21
   1  -8   0   15.24    4.21
  -1  -8   0   12.66    4.32
   1  -8  -1   41.07    6.03
  -1  -8   1   39.76    6.26
  -1  -8   2   15.71    4.31
   1  -8  -2    8.94    3.99
   1  -8  -3   30.74    5.40
  -1  -8   3   24.88    5.53
   1  -8  -4  196.19   12.64
  -1  -8   4  193.91   12.64
  -1  -8   5   11.51    4.03
  -1  -8   6  239.90   14.65
  -1  -8   7   -2.75    3.69
  -1  -8   8  149.53   12.39
  -1  -8   9   13.70    4.68
  -1  -8  10   50.52    8.09
   1   8  10   54.77    7.14
   1   8  11   64.30    8.02
  -1  -8  11   68.80    9.61
  -1  -8  12   12.01    5.38
   1   8  12    6.41    3.21
   1   8  13   39.73    6.75
  -1  -8  13   41.22    8.03
  -1  -8  14   12.65    6.09
  -1  -8  15   54.02    9.89
  -1  -8  16   26.55    7.08
   1  -9  14   -7.14    5.59
   1  -9  13    3.06    3.90
   1  -9  12   10.25    5.70
  -1   9  11   19.79    4.73
   1  -9  11    9.61    5.63
   1  -9  10   30.60    7.35
  -1   9  10   23.15    4.65
   1  -9   9    9.58    4.79
   1  -9   8   50.61    8.52
   1  -9   7   27.64    6.53
   1  -9   6  129.95   12.00
   1  -9   5  259.30   16.43
   1  -9   4  310.58   17.41
   1  -9   3  287.08   16.34
   1  -9   2    6.27    3.99
  -1  -9  -2   -1.94    4.10
   1  -9   1   17.70    4.94
  -1  -9  -1    9.29    4.13
   1  -9   0  237.85   14.37
  -1  -9   0  239.90   14.50
   1  -9  -1   11.41    4.05
  -1  -9   1    9.26    3.97
  -1  -9   2    0.80    4.07
   1  -9  -2    0.11    4.18
  -1  -9   3  304.33   16.40
   1  -9  -3  282.99   15.74
   1  -9  -4  315.17   16.77
  -1  -9   4  292.24   16.30
  -1  -9   5  251.98   15.43
  -1  -9   6  111.87   10.81
  -1  -9   7   31.78    6.67
  -1  -9   8   74.49    9.35
  -1  -9   9   11.15    4.97
  -1  -9  10   29.38    6.72
   1   9  10   21.49    5.46
  -1  -9  11   14.34    5.75
   1   9  11   24.10    5.50
   1   9  12    7.75    3.92
  -1  -9  12   19.05    6.27
  -1  -9  13   -1.55    4.47
  -1  -9  14    2.65    4.60
  -1  -9  15   28.63    7.94
   1 -10  13   -3.66    5.37
   1 -10  12   27.35    7.20
   1 -10  11   -0.09    4.92
   1 -10  10    8.53    5.07
   1 -10   9   10.38    5.22
   1 -10   8   36.87    7.52
   1 -10   7   32.11    7.28
   1 -10   6   18.55    5.84
   1 -10   5  127.09   12.34
   1 -10   4  193.87   14.58
   1 -10   3   59.00    8.57
   1 -10   2   13.05    5.16
  -1 -10  -2    9.64    4.56
  -1 -10  -1   28.99    5.77
   1 -10   1   24.29    5.82
  -1 -10   0  201.64   14.23
   1 -10   0  213.66   14.61
   1 -10  -1   36.63    6.67
  -1 -10   1   18.69    5.35
   1 -10  -2   12.86    4.33
  -1 -10   2   18.72    5.17
   1 -10  -3   66.63    8.64
  -1 -10   3   61.19    8.23
  -1 -10   4  198.76   14.43
   1 -10  -4  220.72   14.85
  -1 -10   5  112.57   11.21
  -1 -10   6   11.20    5.15
  -1 -10   7   18.83    5.70
  -1 -10   8   36.67    7.30
  -1 -10   9   -4.49    4.67
   1  10  10    9.11    4.03
  -1 -10  10    6.54    4.53
   1  10  11   -1.46    3.52
  -1 -10  11    6.12    5.57
  -1 -10  12   26.00    7.17
   1  10  12   44.37    7.41
  -1 -10  13    4.97    4.40
  -1 -10  14   30.82    8.00
   1 -11  12    5.31    4.60
   1 -11  11   19.45    6.45
   1 -11  10    7.56    4.34
   1 -11   9   17.21    5.82
   1 -11   8   20.41    6.25
   1 -11   7    3.61    4.10
   1 -11   6   56.11    9.11
   1 -11   5   35.52    7.61
   1 -11   4   90.90   10.82
   1 -11   3   81.11   10.13
   1 -11   2   53.88    8.32
  -1 -11  -2   61.34    8.59
  -1 -11  -1   16.55    4.97
   1 -11   1   15.71    5.43
  -1 -11   0    7.55    4.49
   1 -11   0    2.98    4.41
  -1 -11   1   20.25    5.74
   1 -11  -1   14.13    5.14
   1 -11  -2   45.23    7.53
  -1 -11   2   46.23    7.60
  -1 -11   3   80.98    9.97
   1 -11  -3   97.53   10.90
  -1 -11   4   61.04    8.68
   1 -11  -4   71.77    9.45
  -1 -11   5   34.86    7.46
  -1 -11   6   69.28    9.63
  -1 -11   7    5.17    4.99
  -1 -11   8   13.96    5.85
  -1 -11   9   12.22    5.64
  -1 -11  10    1.86    4.62
   1  11  11    2.05    3.53
  -1 -11  11    7.11    5.08
  -1 -11  12   -1.40    5.58
  -1 -11  13    2.05    4.45
   1 -12  10   19.33    6.63
   1 -12   9    5.39    5.25
   1 -12   8   23.07    7.74
   1 -12   7   29.35    7.18
   1 -12   6   21.61    7.20
   1 -12   5    2.22    4.38
   1 -12   4    7.23    4.89
   1 -12   3   39.61    8.28
   1 -12   2   12.35    5.39
  -1 -12  -2   16.11    5.55
   1 -12   1   21.76    6.51
  -1 -12  -1    7.04    4.71
   1 -12   0   19.74    6.05
  -1 -12   0   19.51    6.27
  -1 -12   1   17.53    6.01
   1 -12  -1   12.87    5.33
  -1 -12   2   23.51    6.84
   1 -12  -2   27.28    6.57
  -1 -12   3   21.51    5.83
   1 -12  -3   29.55    6.92
  -1 -12   4    4.36    4.35
  -1 -12   5    1.76    4.18
  -1 -12   6   21.29    5.76
  -1 -12   7   21.59    6.63
  -1 -12   8   18.97    5.82
  -1 -12   9   10.24    6.54
  -1 -12  10   18.30    6.35
  -1 -12  11    4.39    4.55
   1 -13   8    9.42    5.16
   1 -13   7   34.32    7.96
   1 -13   6   -0.66    4.19
   1 -13   5   56.53    9.68
   1 -13   4    3.36    4.12
   1 -13   3    1.29    4.46
   1 -13   2    0.03    4.74
  -1 -13  -2    0.87    4.47
   1 -13   1   -1.50    3.51
  -1 -13  -1   -4.22    4.09
   1 -13   0    4.80    4.49
  -1 -13   0   -0.28    4.21
   1 -13  -1   10.46    5.28
  -1 -13   1    4.32    4.16
   1 -13  -2    7.38    5.24
  -1 -13   2    2.51    4.64
  -1 -13   3    3.58    4.45
   1 -13  -3    5.17    2.85
  -1 -13   4    7.24    5.86
  -1 -13   5   65.06   10.03
  -1 -13   6    0.76    3.33
  -1 -13   7   35.00    8.10
  -1 -13   8   -4.48    4.91
  -1 -13   9    2.16    4.58
   1 -14   5   59.52   10.72
   1 -14   4    5.54    3.69
   1 -14   3   30.72    7.68
   1 -14   2   13.56    6.02
   1 -14   1    8.07    5.29
  -1 -14  -1    5.99    4.50
   1 -14   0   14.51    6.21
  -1 -14   0   11.18    5.17
   1 -14  -1   11.21    6.42
  -1 -14   1   -4.60    4.80
  -1 -14   2   21.52    7.11
   1 -14  -2    8.58    5.47
  -1 -14   3   18.49    7.21
   1 -14  -3   20.94    6.86
  -1 -14   4    8.67    4.82
  -1 -14   5   59.36   10.18
  -1 -14   6  110.41   13.35
   2   0   0 9999.00   31.23
  -2   0  -1 1584.88   16.79
  -2   0  -2 3238.00   26.75
  -2   0   3 1572.65   10.94
  -2   0  -3 1513.89   20.14
  -2   0  -4  455.82   11.99
  -2   0   4  449.06    7.85
  -2   0  -5 1953.15   26.79
  -2   0   5 1926.27   19.70
   2   0  -5 1905.47   17.42
   2   0  -6   94.47    4.48
  -2   0  -6   99.45    6.61
  -2   0   6  106.31    5.44
  -2   0  -7  118.90    7.70
   2   0  -7  110.69    5.30
   2   0   7  111.73    7.76
  -2   0   7  103.94    5.94
   2   0   8   18.12    3.64
  -2   0   8   26.68    3.76
   2   0  -8   24.35    3.11
  -2   0  -8   21.61    4.04
  -2   0  -9  557.87   18.30
   2   0   9  542.09   19.56
   2   0  -9  527.84   13.46
   2   0 -10    2.56    1.82
  -2   0  10    0.11    2.70
   2   0  10    3.84    3.25
   2   0 -11  103.77    6.99
  -2   0  11  109.69    8.48
   2   0  11   95.04    9.41
   2   0  12   45.22    6.93
  -2   0  12   49.22    6.33
   2   0 -12   46.29    4.94
   2   0  13   -3.72    5.06
  -2   0  13   -2.43    3.11
   2   0  14   39.61    7.78
  -2   0  14   28.36    5.67
   2   0  15   32.29    7.46
  -2   0  15   30.39    6.09
   2   0  16   12.42    5.12
  -2   0  16   22.03    5.68
   2   0  17    5.66    5.66
   2   0  18   24.70    7.75
   2  -1  18   -0.48    5.48
   2  -1  17   30.92    8.23
   2  -1  16   10.28    5.58
  -2   1  16    9.11    4.68
   2  -1  15    6.48    5.35
  -2   1  15   -1.23    3.14
  -2   1  14    7.47    3.87
   2  -1  14    2.65    4.21
   2  -1  13   30.07    7.05
  -2   1  13   39.70    6.24
  -2   1  12    9.91    4.11
   2   1 -12    4.52    2.34
   2  -1  12   13.24    4.83
   2  -1  11   61.56    8.06
   2   1 -11   65.83    5.97
  -2   1  11   62.78    6.54
   2   1 -10  571.68   16.12
   2  -1  10  605.41   22.27
  -2   1  10  588.56   17.81
   2  -1   9   58.67    7.23
  -2  -1  -9   76.78    7.05
  -2   1   9   69.85    6.09
   2   1  -9   70.56    5.53
  -2  -1  -8  140.69    9.01
   2   1  -8  145.97    7.44
  -2   1   8  131.19    7.55
  -2  -1  -7  834.40   20.08
  -2   1   7  816.97   16.50
  -2  -1  -6  197.12    9.27
  -2  -1  -5  913.43   18.65
   2   1  -5  902.27   13.96
  -2  -1  -4  717.38   15.55
   2   1  -4  701.08   10.73
   2   1  -3 1456.41   13.35
  -2   1   3 1465.23   12.72
  -2   1   2  503.93    6.62
   2   1  -2  493.86    6.84
  -2   1   1  815.15    8.05
   2   1  -1  805.21    8.69
  -2   1   0 1895.61   15.67
   2  -1   0 1883.08   16.00
  -2   1   0 1893.93   16.13
  -2   1  -1  809.23   12.20
  -2   1  -1  798.73   12.08
   2  -1  -1  822.48    9.03
  -2   1  -2  491.55   10.70
  -2  -1   2  507.33    6.63
  -2   1  -2  477.95   10.69
   2  -1  -2  500.09    6.48
  -2   1  -3 1466.47   20.23
  -2  -1   3 1452.09   13.58
  -2   1  -3 1484.71   20.87
  -2   1  -4  714.84   15.45
  -2   1  -4  739.33   16.13
  -2   1  -5  916.89   18.73
  -2   1  -5  910.60   19.37
   2  -1  -5  905.01    9.77
   2  -1  -6  198.50    5.58
   2   1   6  186.83    9.00
  -2   1  -6  195.54    9.33
  -2  -1   6  202.52    7.77
   2  -1  -7  787.11   12.74
   2   1   7  809.16   19.79
  -2   1  -7  814.23   19.97
  -2  -1   7  840.29   17.24
   2   1   8  141.43    8.99
  -2   1  -8  139.20    8.94
   2  -1  -8  138.59    6.04
  -2  -1   8  134.70    7.80
   2   1   9   58.22    7.11
  -2   1  -9   59.10    6.40
  -2  -1   9   64.87    6.08
   2   1   9   61.05    6.29
   2  -1  -9   61.11    4.55
   2   1  10  576.24   19.77
   2  -1 -10  556.60   14.28
   2   1  10  612.71   21.97
  -2  -1  10  607.62   18.62
   2  -1 -11   58.99    5.15
  -2  -1  11   69.35    7.11
   2   1  11   62.58    7.39
   2   1  11   67.08    8.37
   2   1  12   13.16    4.83
  -2  -1  12    2.97    2.80
  -2  -1  13   33.26    5.70
   2   1  13   39.57    7.22
   2   1  14   12.45    5.66
  -2  -1  14    7.98    3.53
   2   1  15    3.28    4.69
   2   1  16    1.11    4.13
   2   1  17   40.68    8.88
   2   1  18   -0.20    5.04
   2  -2  17    4.81    5.73
  -2   2  16   16.40    5.31
   2  -2  16    1.60    3.99
  -2   2  15   46.42    7.20
   2  -2  15   32.06    7.80
  -2   2  14    8.55    4.17
   2  -2  14    1.84    3.60
  -2   2  13   30.24    5.57
   2  -2  13   33.89    6.76
  -2   2  12   48.45    6.20
   2  -2  12   45.36    7.74
   2   2 -12   46.23    5.65
   2   2 -11  186.05   10.52
  -2   2  11  213.82   11.73
   2  -2  11  179.95   13.15
   2  -2  10   -0.36    3.70
   2   2 -10    0.38    2.22
  -2   2  10    1.48    2.60
   2   2  -9  186.20    9.72
   2  -2   9  182.31   12.14
   2  -2   8   42.74    6.28
   2   2  -8   39.37    4.36
   2   2  -7  273.15   10.23
   2   2  -6 1158.71   19.28
  -2   2   6 1184.61   12.97
  -2   2   5  732.54    8.54
   2   2  -5  729.69   14.14
  -2   2   4 1108.21   15.54
   2   2  -4 1114.31   16.24
  -2   2   4 1121.65    8.75
  -2   2   3 3125.30   24.10
   2   2  -2 2382.31   21.11
  -2   2   2 2376.77   20.50
  -2   2   1  594.42   10.58
   2   2  -1  599.35   10.45
   2   2   0 4601.93   30.55
   2  -2   0 5077.40   32.73
   2  -2  -1  605.33   10.56
  -2  -2   2 2341.57   20.35
   2  -2  -2 2394.33   20.17
  -2   2  -2 2400.74   26.57
  -2   2  -3 3235.22   32.56
  -2  -2   3 3213.87   25.43
  -2   2  -3 3182.01   32.84
  -2  -2   4 1136.33   16.53
  -2   2  -4 1152.46   21.10
  -2   2  -4 1132.02   20.70
  -2   2  -5  747.40   18.30
  -2   2  -5  749.23   17.94
  -2   2  -6 1198.03   24.02
  -2   2  -6 1150.76   24.24
   2   2   6 1202.02   22.84
  -2   2  -7  275.99   12.58
  -2   2  -7  249.11   11.70
   2   2   7  281.89   11.80
  -2   2  -8   33.84    4.73
   2   2   8   34.54    4.83
   2   2   9  177.50   10.65
   2   2  10    1.55    4.18
   2   2  10    0.41    2.69
   2   2  11  212.95   12.63
   2   2  11  210.50   13.92
   2   2  12   34.16    6.35
   2   2  12   37.71    6.11
   2   2  13   30.14    6.54
   2   2  14   14.42    5.43
   2   2  15   48.77    8.51
   2   2  16   11.54    5.74
   2   2  17    1.75    4.49
   2   2  18    4.30    5.62
  -2   3  16   -6.62    3.86
  -2   3  15   21.10    5.75
  -2   3  14    0.90    3.57
  -2   3  13   37.22    5.98
   2  -3  13   41.75    7.50
   2  -3  12   67.07    8.97
  -2   3  12   66.41    7.20
   2  -3  11  112.07   10.89
   2  -3  10   34.77    6.61
   2   3 -10   43.52    5.58
   2   3  -9   21.78    3.99
   2  -3   9   23.64    5.46
   2  -3   8   58.69    7.21
  -2   3   8   63.15    4.12
   2   3  -8   58.67    5.62
   2   3  -7  264.62   10.77
  -2   3   7  255.90    7.20
  -2   3   7  256.06   10.26
  -2   3   6  128.30    4.66
  -2   3   6  125.50    6.81
   2   3  -6  123.69    7.06
   2   3  -5  396.15   11.90
  -2   3   5  415.68   11.72
  -2   3   5  415.15    7.99
  -2   3   4  136.91    6.39
   2   3  -3   24.46    2.99
  -2   3   3   27.95    3.02
  -2   3   2 1393.94   19.42
   2   3  -2 1335.77   19.38
  -2   3   1 1894.88   23.11
   2   3  -1 1870.98   22.52
   2  -3   0   -1.40    1.88
  -2   3   0    0.68    1.69
   2   3   0    0.16    1.58
   2   3   1 1861.74   23.99
   2  -3  -1 1879.25   22.58
   2  -3  -2 1329.16   18.62
   2   3   2 1370.94   21.42
  -2  -3   2 1371.99   18.94
  -2  -3   3   24.45    3.05
   2  -3  -3   27.09    3.09
  -2   3  -3   27.32    3.77
  -2  -3   4  139.30    6.84
  -2   3  -4  140.42    8.20
   2   3   5  402.09   13.38
  -2  -3   5  407.07   11.96
  -2   3  -5  398.17   14.23
  -2   3  -6  126.21    8.47
  -2  -3   6  123.84    7.38
   2   3   6  120.01    7.73
  -2   3  -6  139.00    8.94
   2   3   7  250.48   11.49
  -2   3  -7  253.45   12.69
  -2   3  -7  243.09   12.14
  -2   3  -8   54.54    6.40
   2   3   8   61.85    6.25
   2   3   9   25.14    4.63
   2   3  10   40.84    5.77
   2   3  11  105.41    9.00
   2   3  12   65.83    8.58
   2   3  12   52.88    6.91
   2   3  13   50.82    8.11
   2   3  13   30.46    5.64
   2   3  14    9.74    4.91
   2   3  14    4.82    3.81
   2   3  15   24.74    6.98
   2   3  16    5.20    4.65
   2   3  17   15.97    6.49
   2   3  18    9.71    6.00
  -2   4  16   19.00    5.41
  -2   4  15    0.08    3.44
  -2   4  14   43.85    6.99
  -2   4  10  207.52   11.47
  -2   4  10  221.94    8.77
   2   4 -10  214.39   12.16
   2   4  -9    9.84    2.88
  -2   4   9   10.08    2.29
  -2   4   9   11.17    3.12
   2   4  -8   24.25    4.15
  -2   4   8   15.63    3.27
  -2   4   8   23.31    2.84
  -2   4   7   99.55    7.06
  -2   4   7   97.12    5.02
   2   4  -7  103.88    7.55
   2   4  -6  113.83    7.53
  -2   4   6  103.33    6.80
  -2   4   5  613.47   15.71
  -2   4   4  174.55    8.25
  -2   4   3  827.21   17.47
   2   4  -3  807.67   17.80
   2   4  -2   37.18    4.01
  -2   4   2   41.57    4.19
   2   4  -1  371.80   11.77
  -2   4   1  393.97   12.22
  -2   4   0  892.11   18.73
   2  -4   0  879.68   18.45
   2   4   0  879.63   18.04
   2  -4  -1  404.84   12.12
   2   4   1  396.60   12.35
  -2  -4   2   35.61    3.93
   2   4   2   40.08    4.40
   2  -4  -2   42.31    4.23
   2  -4  -3  885.76   17.81
   2   4   3  834.10   19.28
  -2  -4   3  843.59   17.75
  -2  -4   4  166.85    8.32
  -2   4  -4  169.27    9.69
  -2   4  -5  637.76   19.14
  -2  -4   5  614.98   16.48
   2   4   6  115.61    8.03
  -2   4  -6   98.92    8.17
  -2  -4   6  112.08    7.53
   2   4   7   92.44    7.49
  -2   4  -7   90.30    7.92
  -2  -4   7   94.51    7.31
  -2   4  -7  103.19    8.50
  -2  -4   8   18.64    4.26
   2   4   8   32.28    5.16
  -2  -4   9    6.61    3.32
   2   4   9   10.99    3.62
   2   4  10  207.52   12.10
   2   4  11   11.74    4.12
   2   4  12   31.52    5.56
   2   4  13    4.95    3.37
   2   4  14   35.58    6.31
   2   4  14   23.60    6.51
   2   4  15    5.87    4.86
   2   4  15    5.81    4.68
   2   4  16   25.02    7.63
   2   4  17   20.97    7.14
  -2   5  16   16.82    5.68
  -2   5  15   -9.06    4.35
  -2   5  11  137.99    7.49
  -2   5  10   73.43    5.37
  -2   5   9    3.81    2.92
  -2   5   9    3.76    2.07
  -2   5   8   95.89    5.65
   2   5  -8   90.69    7.90
  -2   5   8   95.80    7.70
  -2   5   7   61.26    6.06
   2   5  -7   72.73    6.86
  -2   5   6  403.85   14.50
  -2   5   5   57.77    5.55
  -2   5   4  402.32   13.89
  -2   5   3  225.62   10.40
   2   5  -3  233.39   10.71
   2   5  -2  217.71   10.30
  -2   5   2  235.44   10.60
   2   5  -1  597.18   16.85
  -2   5   1  630.17   17.35
   2   5   0  519.13   15.70
   2  -5   0  520.13   15.61
  -2   5   0  515.27   15.83
   2  -5  -1  612.04   16.58
   2   5   1  644.65   17.49
   2   5   2  208.99   10.27
   2  -5  -2  229.72   10.15
  -2  -5   2  212.04    9.86
   2  -5  -3  242.08   10.60
  -2  -5   3  257.24   10.99
   2   5   3  252.39   11.56
   2   5   4  395.04   14.99
   2  -5  -4  422.26   13.94
  -2  -5   4  416.70   14.21
  -2   5  -5   55.80    6.58
  -2  -5   5   67.63    6.32
   2   5   5   51.76    6.10
   2   5   6  413.26   16.39
  -2  -5   6  433.13   15.71
   2   5   7   82.66    7.70
  -2  -5   7   65.41    6.82
   2   5   8  100.83    8.39
  -2  -5   8   97.98    8.22
  -2  -5   9    0.93    2.91
   2   5   9    1.81    3.10
   2   5  10   75.13    7.62
  -2  -5  10   76.36    8.02
   2   5  11  129.37   10.24
  -2  -5  11  131.97   10.91
   2   5  12   99.23    9.42
  -2  -5  12   98.89   10.01
   2   5  13    6.01    3.57
  -2  -5  13    8.39    4.21
   2   5  14   28.95    6.22
  -2  -5  14   25.20    6.24
  -2  -5  15    2.91    3.74
   2   5  15    7.01    4.11
   2   5  15    4.20    3.89
  -2  -5  16   20.19    6.22
   2   5  16   -1.97    5.14
   2   5  17    0.94    4.11
  -2   6  16   -2.38    3.84
  -2   6  12   16.83    3.34
  -2   6  11   23.47    3.41
  -2   6  10  110.73    6.84
  -2   6   9  115.04    7.01
  -2   6   8   75.94    5.70
   2  -6   7   13.60    4.67
   2   6  -7   12.73    3.92
  -2   6   7   18.60    4.39
   2  -6   6  434.32   19.13
  -2   6   6  400.28   15.75
  -2   6   5   61.30    6.34
  -2   6   4   25.54    4.35
   2   6  -3   45.72    5.41
  -2   6   3   55.06    5.92
   2   6  -2  637.32   19.44
  -2   6   2  611.79   18.86
  -2   6   1   88.87    7.46
   2   6  -1   77.79    6.88
  -2   6   0   47.96    5.77
   2  -6   0   56.89    6.11
   2   6   0   47.63    5.45
  -2   6  -1   74.69    7.12
   2  -6  -1   78.13    6.76
   2   6   1   82.78    7.16
   2   6   2  605.07   19.10
  -2  -6   2  620.16   18.28
   2  -6  -2  586.21   17.65
   2  -6  -3   49.90    5.69
   2   6   3   49.26    5.81
  -2  -6   3   50.81    5.80
  -2  -6   4   19.42    4.14
   2   6   4   19.84    4.17
   2  -6  -4   16.25    3.80
  -2  -6   5   55.86    6.32
  -2  -6   6  408.17   16.40
  -2  -6   7   14.06    3.85
   2   6   8   73.43    7.86
  -2  -6   8   72.39    7.91
   2   6   9  123.55    9.98
  -2  -6   9  129.45   10.35
   2   6  10  106.78    9.25
  -2  -6  10  106.44   10.03
  -2  -6  11   37.66    6.79
   2   6  11   23.73    5.17
  -2  -6  12   20.88    5.42
   2   6  12   17.49    4.91
   2   6  13   11.78    4.36
  -2  -6  13   15.16    5.27
   2   6  14   21.49    5.18
  -2  -6  14   17.94    5.34
   2   6  15    4.76    3.81
  -2  -6  15   14.39    5.63
  -2  -6  16   10.42    4.88
   2   6  16    6.79    5.85
   2  -7  16   -1.10    6.02
   2  -7  15   17.30    6.42
   2  -7  14   81.81   11.99
   2  -7  13   11.85    6.26
   2  -7  12    0.37    3.53
  -2   7  11   76.54    6.23
   2  -7  11   61.39    9.74
   2  -7  10   70.88    9.66
  -2   7  10   62.13    5.62
   2  -7   9  126.63   12.31
  -2   7   9  125.75    7.85
   2  -7   8   78.37    9.34
   2  -7   7  256.38   15.66
   2  -7   6  152.79   12.17
   2  -7   5  279.67   15.70
   2  -7   4  100.76    9.42
   2   7  -4   97.55    8.87
  -2   7   4  104.62    8.65
  -2   7   3   18.93    4.24
   2   7  -3   13.51    3.46
   2  -7   3   17.83    4.90
   2  -7   2  251.43   13.55
   2   7  -2  274.61   14.08
  -2   7   2  250.83   13.37
   2   7  -1  362.56   16.03
   2  -7   1  378.61   16.11
  -2   7   1  349.02   15.59
   2  -7   0   12.14    3.87
  -2   7   0   14.73    3.79
   2   7   0   10.72    3.22
   2   7   1  363.75   15.88
   2  -7  -1  347.96   15.04
  -2   7  -1  355.32   16.27
  -2  -7   1  355.15   15.02
  -2  -7   2  241.59   12.47
   2  -7  -2  247.37   12.57
   2  -7  -3   30.26    5.07
  -2  -7   3   11.26    3.71
   2  -7  -4  110.39    8.87
  -2  -7   4  105.23    8.75
  -2  -7   5  281.14   14.22
  -2  -7   6  150.57   10.85
  -2  -7   7  274.48   14.78
  -2  -7   8   82.56    8.69
   2   7   9  121.59   10.35
  -2  -7   9  134.43   11.23
   2   7  10   66.46    7.78
  -2  -7  10   61.61    8.28
  -2  -7  11   67.84    8.78
   2   7  11   78.17    8.83
  -2  -7  12    7.96    4.79
   2   7  12    7.62    3.72
  -2  -7  13    9.45    4.71
   2   7  13   12.30    4.74
  -2  -7  14   69.03    9.55
   2   7  14   63.27    8.41
  -2  -7  15    6.27    4.94
   2  -8  15    9.78    5.25
   2  -8  14   16.35    5.99
   2  -8  13    9.05    5.76
   2  -8  12   11.74    5.66
   2  -8  11   30.74    7.13
   2  -8  10   47.06    8.54
  -2   8  10   47.68    5.35
   2  -8   9    8.98    5.37
   2  -8   8   71.09    9.41
   2  -8   7   70.22    9.24
   2  -8   6   66.82    8.99
   2  -8   5   19.54    5.18
   2  -8   4   26.42    5.86
   2  -8   3   47.64    6.89
  -2  -8  -2  327.71   15.90
   2  -8   2  339.42   16.71
   2  -8   1   69.90    7.89
  -2  -8  -1   67.65    7.70
  -2  -8   0   83.47    8.28
   2  -8   0   84.20    8.63
  -2  -8   1   67.51    7.51
   2  -8  -1   64.09    7.41
  -2  -8   2  310.22   15.24
   2  -8  -2  340.05   15.92
   2  -8  -3   55.41    7.05
  -2  -8   3   55.46    7.15
  -2  -8   4   21.63    5.18
   2  -8  -4   17.39    4.53
  -2  -8   5   22.81    4.90
  -2  -8   6   73.88    8.44
  -2  -8   7   72.21    8.17
  -2  -8   8   69.04    8.41
   2   8   9   11.99    4.60
  -2  -8   9    8.10    4.29
   2   8  10   52.31    7.60
  -2  -8  10   46.79    7.69
   2   8  11   31.91    6.14
  -2  -8  11   21.29    5.85
  -2  -8  12   16.74    5.34
   2   8  12   13.24    3.94
  -2  -8  13    8.47    4.71
   2   8  13    9.05    3.84
  -2  -8  14   13.71    5.55
   2   8  14   22.54    5.99
  -2  -8  15  -11.49    5.42
   2  -9  14   15.89    7.28
   2  -9  13    9.19    5.24
   2  -9  12   11.54    6.13
   2  -9  11   19.12    6.25
  -2   9  10    4.60    2.77
   2  -9  10    6.19    4.86
   2  -9   9   35.02    7.90
   2  -9   8   40.11    7.70
   2  -9   7  169.47   14.19
   2  -9   6   13.44    4.71
   2  -9   5  226.02   15.48
   2  -9   4   51.93    8.15
   2  -9   3   69.31    8.48
  -2  -9  -2  159.74   12.08
   2  -9   2  142.17   11.59
  -2  -9  -1  136.47   10.99
   2  -9   1  110.87   10.28
   2  -9   0  263.77   15.29
  -2  -9   0  244.10   14.80
   2  -9  -1  122.87   10.55
  -2  -9   1  137.50   11.17
   2  -9  -2  165.98   12.13
  -2  -9   2  165.98   12.18
   2  -9  -3   78.05    8.57
  -2  -9   3   62.07    7.65
   2  -9  -4   49.10    6.79
  -2  -9   4   45.56    6.92
  -2  -9   5  198.80   13.66
  -2  -9   6   25.24    5.63
  -2  -9   7  161.18   12.77
  -2  -9   8   40.76    7.23
  -2  -9   9   33.97    6.78
  -2  -9  10    1.30    4.32
   2   9  10    3.23    3.72
   2   9  11   22.77    5.46
  -2  -9  11   34.44    7.30
   2   9  12    9.54    5.03
  -2  -9  12    5.09    4.34
   2   9  13    0.47    3.59
  -2  -9  13   -0.39    3.83
  -2  -9  14    8.88    5.40
  -2  -9  15   -1.41    4.68
   2 -10  13   17.22    6.94
   2 -10  12    0.44    4.39
   2 -10  11    1.22    5.02
   2 -10  10   26.17    7.76
   2 -10   9   18.56    6.06
   2 -10   8   32.62    7.52
   2 -10   7   -0.53    3.86
   2 -10   6    3.43    4.74
   2 -10   5   52.53    8.28
   2 -10   4   87.56   10.43
   2 -10   3  219.10   15.47
   2 -10   2   23.04    5.70
  -2 -10  -2   33.50    6.52
  -2 -10  -1  170.52   13.16
   2 -10   1  155.55   12.70
  -2 -10   0   27.55    5.85
   2 -10   0   29.84    6.66
  -2 -10   1  171.46   13.12
   2 -10  -1  152.39   12.27
  -2 -10   2   28.49    5.93
   2 -10  -2   33.95    6.57
   2 -10  -3  204.00   14.12
  -2 -10   3  228.43   15.17
   2 -10  -4   95.49   10.07
  -2 -10   4   87.12    9.87
  -2 -10   5   50.32    7.74
  -2 -10   6    2.22    3.80
  -2 -10   7    4.55    4.10
  -2 -10   8   16.15    5.16
  -2 -10   9   14.09    4.93
   2  10  10   34.84    6.77
  -2 -10  10   34.71    7.23
  -2 -10  11   11.15    5.61
   2  10  11    6.73    3.41
   2  10  12    7.49    4.79
  -2 -10  12   -2.40    4.36
  -2 -10  13   -2.67    5.02
  -2 -10  14   39.04    7.72
   2 -11  11   13.27    6.26
   2 -11  10   35.67    8.50
   2 -11   9    3.38    4.56
   2 -11   8   33.98    8.23
   2 -11   7   44.11    8.66
   2 -11   6   14.02    6.46
   2 -11   5    4.72    4.69
   2 -11   4   73.77   10.13
   2 -11   3   55.26    8.61
   2 -11   2   10.79    5.22
   2 -11   1   -1.97    4.54
  -2 -11  -1   -1.65    3.74
  -2 -11   0   27.55    6.30
   2 -11   0   23.86    6.12
  -2 -11   1   -0.02    3.58
   2 -11  -1   -2.73    3.58
   2 -11  -2   -0.30    3.03
  -2 -11   2    6.47    4.84
  -2 -11   3   41.38    7.56
   2 -11  -3   47.53    7.81
   2 -11  -4   77.93    9.79
  -2 -11   4   79.60    9.91
  -2 -11   5    2.74    3.24
  -2 -11   6   16.54    6.05
  -2 -11   7   37.51    7.83
  -2 -11   8   40.38    7.78
  -2 -11   9   -0.75    4.48
  -2 -11  10   33.02    7.72
   2  11  11    7.52    4.44
  -2 -11  11    6.99    4.49
  -2 -11  12    8.75    5.43
   2  11  12    9.18    3.88
  -2 -11  13    1.59    4.29
   2 -12  10   16.98    6.89
   2 -12   9   19.37    6.67
   2 -12   8   36.63    8.45
   2 -12   7   20.13    6.40
   2 -12   6    3.18    3.57
   2 -12   5   61.96   10.06
   2 -12   4   47.23    8.71
   2 -12   3   14.90    5.39
   2 -12   2    4.17    3.68
   2 -12   1   11.89    4.65
  -2 -12  -1   16.09    5.60
   2 -12   0    2.97    3.95
  -2 -12   0    6.20    4.46
  -2 -12   1   12.74    5.71
   2 -12  -1   10.13    5.24
  -2 -12   2    7.90    5.19
   2 -12  -2    1.53    3.67
  -2 -12   3   18.41    5.44
   2 -12  -3    6.29    4.06
  -2 -12   4   36.23    7.54
   2 -12  -4   30.77    7.49
  -2 -12   5   55.11    9.01
  -2 -12   6   24.58    6.62
  -2 -12   7   32.73    7.73
  -2 -12   8   32.71    7.81
  -2 -12   9   14.06    5.72
  -2 -12  10    9.64    5.66
   2  12  11   28.06    6.48
  -2 -12  11   26.56    7.88
  -2 -12  12    5.79    4.70
   2 -13   7   11.36    6.39
   2 -13   6   18.03    7.34
   2 -13   5   56.55    9.89
   2 -13   4   44.66    9.09
   2 -13   3   -5.31    4.73
   2 -13   2   -0.06    3.74
   2 -13   1   11.27    5.64
  -2 -13  -1   -1.77    3.39
  -2 -13   0   -8.53    4.67
   2 -13   0    6.88    4.08
  -2 -13   1    5.37    5.32
   2 -13  -1    1.77    3.96
   2 -13  -2    0.99    3.91
  -2 -13   2    3.05    4.12
  -2 -13   3   18.59    5.91
   2 -13  -3    6.84    3.64
  -2 -13   4   49.85    9.07
   2 -13  -4   41.78    7.92
  -2 -13   5   64.04    9.87
  -2 -13   6   15.94    6.68
  -2 -13   7    8.03    4.82
  -2 -13   8   -4.18    4.30
  -2 -13   9   24.43    6.86
   2 -14   4   16.99    6.54
   2 -14   3   10.14    5.79
   2 -14   2   20.58    6.13
   2 -14   1    6.90    5.34
   2 -14   0   21.83    7.50
  -2 -14   0   19.04    6.49
  -2 -14   1   10.52    5.09
   2 -14  -1    0.16    4.87
   2 -14  -2   11.06    6.10
  -2 -14   2    9.37    5.27
   2 -14  -3   15.06    5.50
  -2 -14   3   11.80    5.60
  -2 -14   4   19.55    6.43
  -2 -14   5    6.80    4.95
  -2 -14   6   -0.07    3.55
   3   0   0    1.09    1.18
   3   0   0    0.50    1.51
   3   0  -1 3424.00   23.65
   3   0  -1 3494.49   17.20
   3   0   1 3462.78   27.02
  -3   0  -1 3412.75   29.07
  -3   0  -2 6215.04   42.26
   3   0   2 6326.19   41.37
  -3   0  -3   60.52    4.84
  -3   0  -4   93.35    6.11
  -3   0  -5   93.64    6.55
  -3   0   5   89.40    3.65
  -3   0  -6   43.82    4.91
  -3   0   6   44.77    3.21
   3   0  -7   74.06    3.98
  -3   0   7   82.81    4.94
  -3   0  -7   87.74    7.15
  -3   0   8   14.37    2.67
   3   0  -8   17.30    2.28
  -3   0  -8   15.99    3.76
   3   0   8   17.66    4.10
   3   0   9  313.35   14.90
   3   0  -9  295.63    9.20
   3   0   9  290.36   15.22
  -3   0   9  292.99   11.09
  -3   0  10    4.53    2.81
   3   0 -10    5.12    1.87
   3   0  10    8.17    4.10
   3   0 -11  426.67   12.83
   3   0  11  477.15   21.08
  -3   0  11  470.17   16.21
   3   0  12   -0.88    3.88
   3   0 -12    3.35    1.87
   3   0  13   75.65    9.62
  -3   0  13   74.32    7.64
   3   0  14    5.11    3.81
  -3   0  14   -1.03    3.21
  -3   0  15   15.77    4.47
   3   0  15   18.96    5.60
   3   0  16    2.00    4.36
   3   0  17    6.98    3.81
   3  -1  17   17.24    6.57
   3  -1  16    3.58    4.75
   3  -1  15   28.96    7.80
  -3   1  15   31.19    6.01
  -3   1  14   29.21    5.16
   3  -1  14   22.76    6.03
  -3   1  13    8.96    3.26
   3  -1  13   17.38    5.89
   3   1 -12   47.03    4.92
   3  -1  12   64.04    8.75
  -3   1  12   54.56    6.23
  -3   1  11   26.41    4.39
   3  -1  11   26.30    5.75
   3   1 -11   35.19    4.26
   3   1 -10  150.89    7.86
   3  -1  10  144.17   11.52
  -3   1  10  153.78    8.76
   3  -1   9   75.13    8.21
   3   1  -9   58.52    4.79
  -3   1   9   60.03    5.14
  -3   1   8  242.18    9.21
  -3  -1  -8  260.53   12.87
  -3  -1  -7  454.61   15.96
  -3   1   7  425.46   10.87
  -3  -1  -6  173.06    9.53
  -3  -1  -5 1454.80   25.70
  -3   1   4  136.93    3.90
   3   1  -4  131.06    3.91
  -3   1   3 1082.17    9.65
   3   1  -2 1830.69   12.72
   3  -1   2 1787.71   23.09
   3   1  -1 1204.76   12.08
   3  -1   1 1238.80   17.42
   3  -1   1 1209.08   17.37
  -3   1   1 1215.85   13.23
  -3   1   1 1225.83   12.53
   3  -1   0  206.08    6.48
  -3   1   0  210.61    6.39
  -3   1   0  204.70    6.01
  -3   1  -1 1227.29   16.90
  -3   1  -1 1244.65   16.75
   3  -1  -1 1245.34   13.20
   3  -1  -2 1849.64   12.99
  -3   1  -2 1819.95   22.74
  -3   1  -2 1810.69   22.53
   3  -1  -2 1841.81   12.43
  -3   1  -3 1113.47   19.25
  -3   1  -3 1100.42   19.35
  -3  -1   3 1100.64    9.29
  -3   1  -4  128.25    7.22
  -3  -1   4  131.93    4.03
  -3   1  -4  128.56    7.30
  -3   1  -5 1405.87   24.85
   3  -1  -6  147.49    3.55
  -3   1  -6  180.02    9.55
   3   1   7  433.61   15.57
  -3   1  -7  435.58   15.61
   3  -1  -7  418.70    7.44
   3   1   8  254.75   12.71
  -3   1  -8  231.22   12.04
   3  -1  -8  249.37    6.73
   3  -1  -9   68.86    4.09
   3   1   9   73.41    7.63
   3   1  10  154.19   11.13
   3  -1 -10  157.81    6.72
   3   1  10  153.54   11.73
   3   1  11   26.87    5.43
   3   1  11   33.49    5.89
   3   1  12   53.61    7.91
   3   1  13   26.22    6.51
   3   1  14   34.13    7.37
   3   1  15   20.79    6.87
   3   1  16    9.35    5.94
   3   1  17   14.76    6.59
   3  -2  17    9.56    5.40
   3  -2  16   -4.61    5.18
  -3   2  15   12.10    4.15
   3  -2  15   -0.41    5.02
  -3   2  14   39.93    5.92
   3  -2  14   52.09    9.21
   3  -2  13   65.83    9.39
  -3   2  13   86.43    8.10
  -3   2  12    8.44    3.09
   3   2 -12    9.77    2.85
   3  -2  12   10.91    4.64
  -3   2  11   14.12    3.80
   3  -2  11   23.59    5.98
   3   2 -11   12.01    3.11
   3   2 -10   30.56    4.17
  -3   2  10   30.54    4.45
   3  -2  10   33.89    6.85
   3  -2   9  173.19   12.36
   3  -2   8  160.22   11.29
   3   2  -7   19.29    2.85
  -3   2   6 1089.34   16.65
   3   2  -6 1052.04   17.03
  -3   2   5  250.07    7.42
   3   2  -5  252.60    7.69
  -3   2   4  103.32    4.49
   3   2  -3  276.20    7.28
  -3   2   3  287.30    7.21
   3   2  -2 1107.13   14.15
  -3   2   2 1101.19   11.08
  -3   2   2 1090.07   14.25
  -3   2   1  752.20   11.13
   3   2  -1  757.41   12.11
   3   2   0  408.53    9.74
  -3   2   0  421.06    9.62
  -3   2   0  414.42   10.06
   3  -2  -1  720.17   12.26
  -3   2  -1  763.14   14.25
  -3   2  -1  764.91   14.79
  -3   2  -2 1147.20   19.01
   3  -2  -2 1115.54   13.91
  -3   2  -2 1121.57   19.19
  -3  -2   2 1146.72   13.95
   3  -2  -3  283.93    6.98
  -3   2  -3  277.65   10.24
  -3   2  -3  297.51   10.57
  -3  -2   3  297.30    7.11
  -3   2  -4  119.53    7.20
  -3  -2   4  112.96    4.84
  -3   2  -4  104.28    6.90
  -3   2  -5  256.36   11.40
  -3  -2   5  248.52    7.83
  -3   2  -5  237.12   10.69
  -3   2  -6 1097.51   23.93
  -3  -2   6 1098.95   18.14
  -3   2  -6 1050.51   24.25
   3   2   7   19.03    3.99
  -3   2  -7   23.29    4.37
  -3   2  -7   24.98    4.37
   3   2   8  172.97   10.55
   3   2   9  164.08   10.78
   3   2  10   36.95    6.82
   3   2  10   36.98    5.86
   3   2  11   15.99    4.90
   3   2  11    9.91    4.01
   3   2  12   14.45    4.94
   3   2  12    8.59    4.30
   3   2  13   81.54    9.84
   3   2  13   77.84    9.25
   3   2  14   47.87    8.84
   3   2  15    7.81    4.83
   3   2  16    2.11    4.67
   3   2  17   22.79    7.27
  -3   3  15    3.54    3.30
  -3   3  14   54.47    7.12
   3  -3  14   50.88    9.18
   3  -3  13   55.18    9.21
  -3   3  13   53.81    6.84
  -3   3  12   14.38    3.87
   3  -3  12   12.44    5.04
   3  -3  11   42.53    7.72
   3   3 -11   46.22    5.74
  -3   3  10    6.66    2.73
   3  -3  10    4.90    3.36
   3   3  -9   22.45    3.65
   3  -3   9   22.22    5.14
  -3   3   9   16.42    3.16
   3   3  -8    7.78    2.52
  -3   3   8    8.30    2.45
   3  -3   8    9.38    3.87
  -3   3   7   91.45    5.97
   3   3  -7   80.90    5.81
  -3   3   6  252.85    9.12
   3   3  -6  249.48    9.48
  -3   3   5  130.55    6.29
  -3   3   4   56.13    4.10
  -3   3   3  382.08   10.28
   3   3  -3  364.47   10.16
   3   3  -2  551.57   12.40
  -3   3   2  547.62   12.39
   3   3  -1  865.42   15.57
   3  -3   1  882.47   18.16
   3  -3   0  141.20    6.94
   3   3   0  139.19    6.55
  -3  -3   1  893.20   15.41
   3  -3  -1  874.39   15.98
   3   3   1  829.28   16.67
  -3  -3   2  564.34   12.04
   3  -3  -2  561.57   12.15
  -3   3  -2  565.32   15.13
   3  -3  -3  408.08   10.32
  -3   3  -3  371.59   12.90
  -3   3  -3  393.09   12.99
  -3  -3   3  385.12   10.07
  -3  -3   4   56.67    4.23
  -3   3  -4   61.23    5.81
  -3   3  -4   49.61    5.07
  -3   3  -5  134.91    8.73
  -3   3  -5  113.65    7.98
  -3  -3   5  140.79    6.82
   3   3   6  234.40   11.56
  -3  -3   6  254.03    9.67
  -3   3  -6  235.40   11.76
  -3   3  -6  254.87   12.53
   3   3   7   71.65    6.99
  -3   3  -7   75.28    7.14
  -3  -3   7   83.85    6.09
  -3   3  -7   86.89    7.93
  -3  -3   8    9.02    2.92
   3   3   8    9.04    3.80
   3   3   9   23.15    4.74
   3   3  10    7.53    3.70
   3   3  11   42.47    6.34
   3   3  12   16.61    5.76
   3   3  12   11.69    4.22
   3   3  13   49.65    8.94
   3   3  13   49.35    7.57
   3   3  14   74.19   10.31
   3   3  14   49.71    7.99
   3   3  15    5.77    4.48
   3   3  16   -2.43    6.01
   3   3  17    8.46    4.30
  -3   4  15   24.46    5.84
  -3   4  14    0.88    3.36
  -3   4  13   14.75    4.41
  -3   4  11  150.26    9.89
   3   4 -10   47.19    5.58
  -3   4  10   47.95    5.56
  -3   4   9  193.47   10.19
   3   4  -9  192.22   10.60
  -3   4   8  163.67    5.16
   3   4  -8  154.73    9.12
  -3   4   8  171.11    9.14
  -3   4   7   96.72    6.68
  -3   4   7   93.97    3.74
   3   4  -7   90.59    6.90
  -3   4   6  207.61    5.60
   3   4  -6  187.91    9.30
  -3   4   6  204.92    9.24
  -3   4   5  106.58    6.48
  -3   4   4  183.75    8.37
   3   4  -3  189.63    8.53
  -3   4   3  206.65    8.85
  -3   4   2  214.77    9.10
   3  -4   2  214.91   10.58
   3   4  -2  216.01    9.12
   3  -4   1  175.69    8.99
   3   4  -1  175.43    8.24
  -3   4   1  178.74    8.58
   3  -4   0  135.20    7.65
   3   4   0  139.99    7.51
  -3  -4   1  181.45    8.12
   3  -4  -1  170.58    8.10
   3   4   1  177.93    8.69
   3   4   2  224.63   10.13
   3  -4  -2  217.22    8.80
  -3  -4   2  223.70    8.88
  -3   4  -3  213.64   10.68
   3   4   3  205.58    9.91
  -3  -4   3  204.06    8.47
   3  -4  -3  203.90    8.54
   3  -4  -4  204.43    8.62
  -3  -4   4  190.20    8.49
  -3   4  -4  178.01   10.26
  -3   4  -5  119.96    8.86
  -3   4  -5  113.67    8.35
  -3  -4   5  111.87    6.85
   3   4   6  216.76   11.67
  -3  -4   6  206.52    9.67
  -3   4  -6  199.61   11.58
  -3   4  -6  180.00   11.09
   3   4   7   91.57    7.97
  -3  -4   7   85.38    6.75
  -3  -4   8  163.58    9.51
   3   4   8  185.10   11.45
   3   4   9  210.83   12.43
  -3  -4   9  176.98   10.33
  -3  -4  10   42.76    5.98
   3   4  10   59.22    7.13
   3   4  11  146.18   11.25
  -3  -4  11  162.72   11.08
   3   4  12   86.00    8.92
  -3  -4  12   86.89    8.65
  -3  -4  13   19.43    5.10
   3   4  13   28.11    7.05
   3   4  13   23.59    5.21
  -3  -4  14   -0.14    2.71
   3   4  14   -2.82    4.21
   3   4  14    4.72    3.91
   3   4  15   41.57    8.32
  -3  -4  15   28.64    6.34
   3   4  15   21.71    6.06
   3   4  16   35.32    7.97
   3   4  17   15.75    7.14
  -3   5  15   -8.10    4.24
  -3   5  14   29.26    5.88
  -3   5  10  180.14    6.59
  -3   5   9   25.73    4.60
   3   5  -9   24.72    4.57
  -3   5   9   26.11    2.67
   3   5  -8   30.81    4.82
  -3   5   8   35.63    4.78
  -3   5   8   37.37    3.04
   3   5  -7   58.84    6.00
  -3   5   7   61.22    3.89
  -3   5   7   64.68    6.10
  -3   5   6  359.52   13.43
  -3   5   5   -0.19    2.20
   3   5  -4   36.54    4.59
  -3   5   4   39.17    4.68
  -3   5   3   83.42    6.44
   3   5  -3   89.49    6.79
   3   5  -2   11.53    2.91
   3  -5   2   10.68    3.36
  -3   5   2    5.21    2.27
   3  -5   1  144.91    9.01
  -3   5   1  135.33    8.23
   3   5  -1  134.88    8.14
   3   5   0    1.17    1.67
   3  -5   0    2.39    2.38
  -3  -5   0    2.47    2.50
  -3  -5   1  139.03    8.20
   3  -5  -1  142.68    8.35
   3   5   1  130.17    8.25
  -3  -5   2    7.65    2.52
   3  -5  -2   10.88    2.88
   3   5   2    2.28    2.41
   3   5   3   77.58    6.89
  -3  -5   3   86.91    6.41
   3  -5  -3   77.37    6.07
  -3   5  -4   47.07    6.11
   3   5   4   37.78    5.00
  -3  -5   4   39.42    4.68
   3  -5  -4   36.72    4.41
  -3   5  -5   -2.78    3.08
   3   5   5    4.77    3.17
  -3  -5   5   -1.38    2.68
  -3  -5   6  371.62   14.05
   3   5   7   61.04    7.03
  -3  -5   7   64.46    6.37
  -3  -5   8   32.52    4.96
   3   5   8   29.53    5.66
  -3  -5   9   26.60    5.05
   3   5   9   25.12    5.35
  -3  -5  10  176.34   11.40
   3   5  10  185.79   12.36
  -3  -5  11   18.10    4.62
   3   5  11   11.93    4.35
   3   5  12   19.15    5.09
  -3  -5  12   23.83    5.25
   3   5  13   13.86    4.76
  -3  -5  13   23.39    5.68
  -3  -5  14   26.94    5.75
   3   5  14   25.28    5.93
   3   5  15   -3.09    5.38
  -3  -5  15    5.25    4.31
   3   5  15    3.30    3.64
   3   5  16    8.37    5.52
   3   5  16   10.45    4.89
  -3   6  10   43.42    3.74
  -3   6   9   90.33    5.28
  -3   6   8  519.35   12.55
  -3   6   8  497.44   17.99
   3   6  -8  463.42   18.15
  -3   6   7  153.45    9.89
   3  -6   6  306.68   16.66
  -3   6   6  337.45   14.33
   3  -6   5   68.19    8.09
  -3   6   5   71.29    6.77
   3   6  -4   15.31    3.62
  -3   6   4   13.47    3.39
   3  -6   4   13.76    4.02
   3   6  -3  112.68    8.43
   3  -6   3  107.93    9.10
  -3   6   3  123.74    8.64
   3  -6   2    7.19    3.50
   3   6  -2   12.10    3.23
  -3   6   2    9.56    3.18
   3   6  -1   79.19    7.03
  -3   6   1   73.85    7.07
   3  -6   1   71.80    7.04
  -3  -6   0  824.43   21.18
   3   6   0  803.76   21.90
  -3   6   0  840.55   23.00
   3  -6   0  782.48   21.40
  -3  -6   1   80.93    7.05
   3  -6  -1   82.60    7.05
   3   6   1   97.99    7.91
  -3  -6   2    9.83    3.07
   3  -6  -2    8.83    3.06
   3   6   2   13.63    3.75
   3  -6  -3  108.16    7.86
   3   6   3  110.90    8.67
  -3  -6   3  113.56    8.00
   3  -6  -4   17.44    3.68
  -3  -6   4   17.17    3.83
  -3  -6   5   58.56    6.34
  -3  -6   6  318.32   13.97
  -3  -6   7  167.18   10.73
   3   6   8  520.21   20.35
  -3  -6   8  517.49   18.99
   3   6   9   89.67    8.91
  -3  -6   9   79.52    8.23
  -3  -6  10   41.49    6.40
   3   6  10   44.20    6.62
  -3  -6  11   61.19    7.68
   3   6  11   49.95    7.44
   3   6  12   17.97    4.91
  -3  -6  12   12.44    4.40
  -3  -6  13   23.46    5.43
   3   6  13   35.31    6.74
   3   6  14   15.47    4.87
  -3  -6  14   16.18    4.95
  -3  -6  15    0.47    3.13
   3   6  15    4.44    4.44
   3   6  16   14.98    6.82
   3   6  16   -6.06    4.03
   3  -7  10   28.90    7.18
  -3   7  10   22.71    3.15
   3  -7   9   81.25   10.60
  -3   7   9   63.07    4.99
   3  -7   8   10.68    4.11
   3  -7   7  171.09   13.48
   3  -7   6  312.81   17.37
   3  -7   5   36.48    6.82
  -3   7   5   31.50    5.00
   3   7  -4   30.92    5.18
   3  -7   4   31.32    5.68
  -3   7   4   34.19    5.41
   3   7  -3   15.79    3.94
  -3   7   3   30.17    5.06
   3  -7   3   20.11    5.03
   3   7  -2  410.24   17.15
  -3   7   2  436.09   17.46
   3  -7   2  428.34   18.16
   3   7  -1  629.03   21.11
   3  -7   1  634.38   21.22
  -3   7   1  621.20   20.89
  -3  -7   0  261.71   13.05
  -3   7   0  281.87   14.57
   3  -7   0  263.32   13.50
   3   7   0  267.41   13.83
  -3  -7   1  629.58   20.27
   3  -7  -1  640.76   20.37
   3  -7  -2  413.55   16.29
  -3  -7   2  395.27   15.92
   3  -7  -3   20.81    4.27
  -3  -7   3   17.14    3.98
   3  -7  -4   24.93    4.71
  -3  -7   4   29.89    5.19
   3  -7  -5   31.59    5.18
  -3  -7   5   30.07    5.22
  -3  -7   6  319.88   15.25
  -3  -7   7  151.50   10.92
  -3  -7   8   16.54    4.54
   3   7   9   48.96    7.32
  -3  -7   9   67.10    8.09
   3   7  10   13.14    4.32
  -3  -7  10   24.27    5.37
   3   7  11   17.81    5.61
  -3  -7  11   15.63    4.85
  -3  -7  12   -1.59    3.83
   3   7  12   -2.37    3.93
   3   7  13   26.22    6.35
  -3  -7  13   15.37    5.29
  -3  -7  14   13.16    4.56
   3   7  14   12.83    5.12
   3   7  15    5.46    4.39
   3  -8  14   11.07    6.97
   3  -8  13   17.85    7.02
   3  -8  12   15.10    5.68
   3  -8  11    1.32    4.97
   3  -8  10   50.15    8.89
  -3   8   9   55.89    5.35
   3  -8   9   57.67    9.09
   3  -8   8    2.55    4.20
   3  -8   7    7.83    4.58
   3  -8   6  216.81   15.42
   3  -8   5   40.71    6.87
   3  -8   4   63.78    8.16
   3  -8   3   68.35    8.41
   3  -8   2   34.01    6.32
   3  -8   1   58.34    7.47
  -3  -8  -1   58.28    7.28
  -3  -8   0  184.62   12.00
   3  -8   0  162.89   11.56
   3  -8  -1   52.50    6.76
  -3  -8   1   50.69    6.91
   3  -8  -2   30.92    5.66
  -3  -8   2   40.75    6.12
   3  -8  -3   64.19    7.36
  -3  -8   3   70.49    7.57
   3  -8  -4   59.10    7.06
  -3  -8   4   50.74    6.77
  -3  -8   5   50.19    6.95
   3  -8  -5   46.57    6.37
  -3  -8   6  251.46   14.29
  -3  -8   7    5.30    3.70
  -3  -8   8    3.42    3.62
   3   8   9   60.71    8.31
  -3  -8   9   58.29    8.01
   3   8  10   51.62    7.64
  -3  -8  10   34.38    6.35
   3   8  11    5.13    4.00
  -3  -8  11    3.42    3.70
   3   8  12   26.84    6.20
  -3  -8  12   22.40    5.81
   3   8  13   23.00    5.83
  -3  -8  13   17.59    5.29
   3   8  14   -0.39    4.07
  -3  -8  14    2.05    3.96
   3  -9  13   -0.83    5.05
   3  -9  12   11.79    6.69
   3  -9  11    8.76    6.14
   3  -9  10   16.72    6.96
   3  -9   9   16.44    6.01
   3  -9   8   11.94    4.92
   3  -9   7   12.05    5.67
   3  -9   6   56.06    8.98
   3  -9   5  307.06   18.48
   3  -9   4  161.37   13.30
   3  -9   3  130.78   11.76
   3  -9   2   29.69    6.33
   3  -9   1   42.68    7.07
  -3  -9  -1   52.55    7.35
  -3  -9   0    6.92    4.25
   3  -9   0    4.30    3.92
  -3  -9   1   47.34    6.97
   3  -9  -1   43.15    6.73
   3  -9  -2   33.53    5.96
  -3  -9   2   41.67    7.08
   3  -9  -3  136.53   11.06
  -3  -9   3  125.31   10.65
   3  -9  -4  152.47   11.74
  -3  -9   4  152.14   11.68
  -3  -9   5  274.02   15.69
   3  -9  -5  299.85   16.27
  -3  -9   6   41.23    6.71
  -3  -9   7    5.64    4.37
  -3  -9   8    7.28    3.91
  -3  -9   9   22.42    5.48
  -3  -9  10   20.27    5.45
   3   9  10   12.47    4.49
   3   9  11   -4.03    3.83
  -3  -9  11    2.66    4.76
   3   9  12    8.71    4.50
  -3  -9  12    0.50    3.54
   3   9  13   -4.90    4.20
  -3  -9  13    0.05    3.42
   3   9  14   21.84    6.45
  -3  -9  14    8.29    4.71
   3 -10  12    8.40    5.06
   3 -10  11   13.50    6.48
   3 -10  10   23.27    7.28
   3 -10   9   -0.63    4.28
   3 -10   8   13.45    5.65
   3 -10   7   18.46    6.40
   3 -10   6   12.04    4.96
   3 -10   5   42.11    8.43
   3 -10   4    1.46    4.37
   3 -10   3   12.50    4.84
   3 -10   2   76.19    9.34
   3 -10   1   51.53    7.81
  -3 -10  -1   50.00    7.52
  -3 -10   0  185.81   13.55
   3 -10   0  209.88   14.51
  -3 -10   1   69.33    8.89
   3 -10  -1   69.00    8.49
   3 -10  -2   71.73    8.67
  -3 -10   2   69.86    8.71
  -3 -10   3    6.62    4.53
   3 -10  -3   14.70    5.01
  -3 -10   4    2.82    3.89
   3 -10  -4    6.04    4.65
  -3 -10   5   52.58    8.19
   3 -10  -5   58.06    8.16
  -3 -10   6    5.66    4.58
  -3 -10   7    5.77    4.39
  -3 -10   8   15.94    5.18
  -3 -10   9    5.24    4.25
  -3 -10  10   30.30    6.55
   3  10  10   29.48    6.85
  -3 -10  11    3.80    3.91
   3  10  11   10.59    4.54
  -3 -10  12    3.91    4.32
   3  10  12   20.16    6.29
  -3 -10  13    3.37    4.03
   3  10  13   10.84    4.48
   3 -11  11   -2.48    4.59
   3 -11  10   -0.58    5.90
   3 -11   9    4.47    4.91
   3 -11   8    9.73    5.76
   3 -11   7    5.93    5.50
   3 -11   6   16.17    5.38
   3 -11   5   39.15    8.18
   3 -11   4    7.93    4.57
   3 -11   3   16.15    5.18
   3 -11   2   34.80    7.15
   3 -11   1   52.95    8.53
   3 -11   0    7.53    4.43
  -3 -11   0    5.37    3.93
   3 -11  -1   50.29    7.95
  -3 -11   1   41.61    7.42
   3 -11  -2   23.52    5.74
  -3 -11   2   22.77    6.60
  -3 -11   3   18.93    5.96
   3 -11  -3   15.30    5.38
   3 -11  -4    3.21    3.77
  -3 -11   4    3.48    4.35
  -3 -11   5   47.88    7.87
  -3 -11   6    9.43    5.00
  -3 -11   7    2.10    3.83
  -3 -11   8    8.73    4.34
  -3 -11   9    4.72    4.62
  -3 -11  10    7.51    5.55
   3  11  10    0.97    3.86
  -3 -11  11    2.35    3.69
   3  11  11    2.98    4.33
  -3 -11  12   11.66    4.65
   3  11  12    4.95    4.06
  -3 -11  13   13.48    5.61
   3 -12   9   13.07    5.50
   3 -12   8    7.50    6.09
   3 -12   7   16.87    5.95
   3 -12   6   43.98    8.78
   3 -12   5    8.60    5.08
   3 -12   4    2.59    4.28
   3 -12   3    5.44    3.83
   3 -12   2   26.69    6.56
   3 -12   1    4.21    4.59
  -3 -12   0    6.32    3.84
   3 -12   0    1.73    4.13
  -3 -12   1    8.85    4.07
   3 -12  -1    3.35    3.42
  -3 -12   2   14.14    4.99
   3 -12  -2   16.05    5.26
   3 -12  -3   12.58    4.72
  -3 -12   3   17.26    6.21
  -3 -12   4    7.27    4.55
   3 -12  -4   19.82    5.08
  -3 -12   5    6.55    4.35
  -3 -12   6   48.74    8.06
  -3 -12   7   12.51    5.60
  -3 -12   8    6.36    5.16
  -3 -12   9   17.32    6.19
  -3 -12  10   -3.36    5.27
  -3 -12  11   10.06    4.51
   3  12  11   16.59    5.48
  -3 -12  12    6.06    4.49
   3 -13   7   24.82    7.39
   3 -13   6    9.13    6.76
   3 -13   5   32.30    8.00
   3 -13   4   48.08    9.14
   3 -13   3   25.85    7.21
   3 -13   2   54.47    9.14
   3 -13   1    7.40    3.93
  -3 -13   0   -0.54    4.33
   3 -13   0    8.05    4.36
   3 -13  -1   17.42    6.14
  -3 -13   1    6.23    4.76
  -3 -13   2   60.28    9.36
   3 -13  -2   64.24    9.72
  -3 -13   3    9.40    5.35
   3 -13  -3   25.19    7.29
  -3 -13   4   47.99    8.52
   3 -13  -4   52.86    8.85
  -3 -13   5    6.92    5.44
  -3 -13   6   -0.26    4.08
  -3 -13   7   21.15    6.13
  -3 -13   8   25.37    7.20
  -3 -13   9   -5.15    4.91
  -3 -13  10    6.23    5.16
   3 -14   3   21.82    7.15
   3 -14   2    9.08    4.81
   3 -14   1    1.12    3.76
   3 -14   0    6.86    5.03
  -3 -14   1   -2.03    5.27
   3 -14  -1    3.15    4.47
  -3 -14   2   -5.87    5.49
   3 -14  -2    8.21    4.87
   3 -14  -3    1.50    4.92
  -3 -14   3    3.93    4.61
  -3 -14   4   37.91    8.22
   3 -14  -4   58.30    9.52
  -3 -14   5   19.43    6.77
  -3 -14   6   49.97    9.95
   4   0   0  623.40   12.98
   4   0   0  630.96   11.25
   4   0   1  391.48   11.18
   4   0  -1  396.21    9.68
   4   0   1  380.34   10.01
   4   0  -1  395.98    7.29
  -4   0  -2 1303.25   21.83
   4   0   2 1371.81   21.06
  -4   0  -3  960.19   19.72
   4   0   3  936.00   19.11
  -4   0  -4 1272.90   24.18
   4   0   4 1211.56   23.49
  -4   0  -5   36.54    4.61
  -4   0  -6    5.00    2.92
  -4   0  -7  132.16    9.39
   4   0  -7  114.79    4.50
  -4   0   8  581.56   12.41
   4   0   8  567.19   20.22
   4   0  -8  578.44   10.60
   4   0   8  586.77   20.99
  -4   0   9  161.02    7.41
   4   0   9  165.15   12.12
   4   0  -9  151.13    5.95
   4   0   9  190.22   12.41
  -4   0  10   77.95    5.85
   4   0  10   99.88    9.65
   4   0 -10   85.36    4.83
   4   0  10   90.93    9.60
   4   0 -11  182.54    7.45
  -4   0  11  195.68    9.71
   4   0  11  191.64   14.10
  -4   0  12   90.67    7.13
   4   0  12  101.38   10.95
   4   0  13   -4.69    4.70
   4   0  14    0.08    4.42
   4   0  15   33.77    7.64
   4   0  16    2.03    4.60
   4   0  17    3.31    6.38
   4  -1  17   38.84    9.10
   4  -1  16    2.52    4.70
   4  -1  15   45.36    9.48
   4  -1  14   18.28    5.70
  -4   1  14   26.34    5.66
   4  -1  13   84.25   10.81
  -4   1  13   80.97    7.30
  -4   1  12   22.75    4.05
   4  -1  12   18.08    5.90
   4  -1  11   55.06    8.00
   4   1 -11   71.99    5.51
  -4   1  11   59.84    5.58
   4   1 -10  205.25    8.74
   4  -1  10  209.62   14.32
  -4   1  10  217.28    9.47
   4   1  -9  327.40   10.42
  -4   1   9  307.00   10.22
   4  -1   9  343.53   17.33
  -4   1   8  268.51    8.47
   4  -1   8  234.70   13.51
   4  -1   8  260.05   14.28
  -4   1   7  223.22    6.66
  -4  -1  -7  229.10   12.33
  -4   1   7  227.79    6.93
  -4   1   6   65.17    3.22
  -4   1   6   67.15    3.17
  -4   1   5  421.33    6.38
  -4   1   5  420.69    6.33
   4  -1   4  387.32   13.61
   4  -1   3   79.85    5.97
   4  -1   2  238.75    9.46
   4   1  -2  237.76    5.02
  -4   1   2  242.82    5.04
   4  -1   2  232.98    9.13
  -4   1   1  260.86    7.47
   4  -1   1  256.95    8.76
   4  -1   1  244.80    8.73
  -4   1   1  257.83    6.45
   4  -1   0   54.58    3.78
   4  -1   0   57.22    4.13
  -4   1   0   64.93    4.27
  -4   1   0   57.00    3.66
  -4   1  -1  254.21    8.79
   4   1   1  256.20    9.59
   4  -1  -1  261.75    7.38
  -4   1  -1  258.33    8.45
   4  -1  -2  224.69    5.97
   4  -1  -2  236.26    5.16
  -4   1  -2  238.66    9.26
  -4   1  -2  241.39    9.03
  -4   1  -3   69.66    5.57
  -4   1  -3   67.74    5.32
   4  -1  -3   69.40    2.74
  -4   1  -4  414.72   13.79
  -4   1  -5  433.00   14.83
  -4  -1   5  417.81    6.51
  -4   1  -6   73.40    6.69
  -4  -1   6   68.69    3.40
  -4   1  -7  225.61   11.95
   4   1   8  263.54   13.84
   4   1   8  262.43   14.28
   4   1   9  341.81   16.30
   4   1   9  307.95   16.17
   4   1  10  201.29   13.14
   4   1  10  215.13   14.40
   4   1  11   63.11    8.61
   4   1  11   72.25    8.71
   4   1  12   25.23    6.57
   4   1  12   19.08    5.00
   4   1  13  104.98   11.66
   4   1  14   26.27    7.23
   4   1  15   57.91    9.77
   4   1  16    1.15    5.74
   4   1  17   20.07    6.29
   4  -2  17    5.71    4.67
   4  -2  16   11.45    6.50
   4  -2  15   14.24    6.20
  -4   2  14    4.62    2.85
   4  -2  14    9.38    5.82
  -4   2  13   -0.58    2.47
   4  -2  13   -9.64    5.56
  -4   2  12    4.05    2.43
   4  -2  12   -1.76    4.85
  -4   2  11    1.27    2.06
   4  -2  11    5.55    4.57
   4   2 -11    2.08    2.03
  -4   2  10   68.04    5.45
   4  -2  10   62.80    8.59
  -4   2  10   67.41    5.54
  -4   2   9   67.58    5.07
   4  -2   9   76.10    8.91
  -4   2   8  334.89   10.05
   4  -2   8  339.09   16.69
   4   2  -7  125.85    5.84
  -4   2   7  132.61    5.88
   4   2  -6   15.05    2.17
  -4   2   6   14.88    1.96
  -4   2   5  366.68    8.25
   4   2  -5  362.14    8.31
  -4   2   4  210.89    6.08
   4  -2   4  208.50   10.77
   4  -2   3  298.91   11.85
   4   2  -3  280.79    7.09
   4  -2   2 1813.83   26.79
  -4   2   2 1789.91   16.83
   4   2  -2 1794.68   18.45
  -4   2   1  178.83    6.54
   4   2  -1  187.64    6.50
  -4   2   1  192.25    6.44
  -4   2   0  995.28   16.16
  -4   2   0  986.48   16.42
  -4   2  -1  185.43    7.76
   4  -2  -1  188.22    6.70
  -4   2  -1  202.37    8.13
  -4   2  -2 1778.78   25.46
   4  -2  -2 1842.59   18.59
  -4   2  -2 1751.22   25.58
  -4  -2   3  294.64    6.79
  -4   2  -3  290.03   11.12
  -4   2  -3  287.55   11.13
   4  -2  -3  307.30    7.02
  -4   2  -4  227.95   10.48
  -4   2  -4  229.73   10.63
  -4  -2   4  230.18    6.03
  -4  -2   5  389.68    8.45
  -4   2  -5  382.71   14.28
  -4   2  -5  358.56   14.04
  -4   2  -6   15.53    3.84
  -4  -2   6   14.26    2.20
  -4   2  -6   18.89    3.69
  -4  -2   7  133.31    6.16
   4   2   7  129.36    9.46
   4   2   8  349.85   15.63
  -4  -2   8  345.45   10.82
   4   2   9   74.98    7.94
  -4  -2   9   61.42    5.28
   4   2   9   60.80    8.18
   4   2  10   63.54    7.78
   4   2  10   81.37    9.44
   4   2  11    1.25    3.96
   4   2  11    8.34    4.24
   4   2  12    3.15    4.25
   4   2  12    2.15    3.62
   4   2  13    0.50    4.05
   4   2  13    5.92    4.55
   4   2  14    9.90    5.34
   4   2  14    9.80    5.27
   4   2  15    7.01    4.68
   4   2  16   19.94    7.61
   4   2  17   19.59    6.24
   4  -3  15   47.36    9.48
  -4   3  14   16.19    4.05
   4  -3  14   15.45    6.34
  -4   3  13   14.91    4.22
   4  -3  13   16.67    5.18
  -4   3  12   39.69    5.43
   4  -3  12   34.42    7.35
  -4   3  11   41.08    5.06
  -4   3  11   42.18    4.98
   4  -3  11   36.17    7.16
  -4   3  10   93.06    6.81
   4  -3  10   83.65    9.82
   4  -3   9   84.32    9.32
   4   3  -9   69.91    5.73
  -4   3   9   74.62    5.64
   4  -3   8  128.08   10.95
   4   3  -8  139.65    7.41
  -4   3   8  132.77    7.06
   4  -3   7  171.02   11.95
  -4   3   7  194.44    8.00
   4   3  -7  178.23    7.93
  -4   3   6  250.90    8.69
   4   3  -6  254.04    8.98
  -4   3   5  434.98   10.98
  -4   3   4  156.94    6.64
  -4   3   3   63.38    3.02
   4   3  -3   56.60    4.15
  -4   3   3   60.04    4.23
  -4   3   2   75.76    3.98
   4   3  -2   72.65    4.61
  -4   3   1  344.43    9.41
   4   3  -1  359.12   10.39
  -4   3   0   87.10    5.77
   4   3   0   83.33    5.45
   4  -3   0   84.80    5.69
  -4   3   0   91.47    5.44
  -4   3  -1  357.93   11.47
   4   3   1  336.83   11.34
   4  -3  -1  333.94   10.35
  -4   3  -1  342.08   11.67
  -4   3  -2   74.55    5.80
   4  -3  -2   67.52    4.51
  -4   3  -2   82.84    6.19
  -4  -3   3   65.95    4.29
  -4   3  -3   61.57    5.50
   4  -3  -3   60.03    4.03
  -4   3  -3   59.51    5.70
   4  -3  -4  153.85    6.32
  -4   3  -4  153.43    8.99
  -4  -3   4  167.01    6.56
  -4   3  -4  158.94    9.37
  -4   3  -5  435.67   15.79
  -4   3  -5  436.10   16.19
  -4  -3   5  456.30   11.21
  -4   3  -6  250.15   12.65
  -4  -3   6  244.30    8.75
  -4   3  -6  258.23   13.18
   4   3   7  169.14   11.01
  -4  -3   7  181.82    8.14
   4   3   8  151.51   10.81
  -4  -3   8  144.18    7.77
   4   3   9   79.68    8.46
  -4  -3   9   72.31    6.01
   4   3  10   90.60    9.07
  -4  -3  10   84.70    6.84
  -4  -3  11   40.82    5.17
   4   3  11   39.18    6.63
   4   3  11   43.39    7.53
   4   3  12   30.20    6.18
  -4  -3  12   35.07    5.20
   4   3  12   35.74    6.81
   4   3  13   16.05    6.14
  -4  -3  13   17.45    4.12
   4   3  13   23.63    5.64
   4   3  14   12.77    5.19
  -4  -3  14   15.89    4.11
   4   3  14   15.44    5.17
   4   3  15   30.81    7.89
   4   3  15   36.70    7.60
   4   3  16    2.25    4.63
  -4   4  14    0.72    2.71
  -4   4  13   31.71    5.39
  -4   4  11   34.17    4.61
  -4   4  10    6.03    2.54
   4   4 -10   11.12    2.98
   4   4  -9  255.38   11.49
  -4   4   9  239.60   10.79
  -4   4   8  106.01    6.97
   4   4  -8   97.16    6.88
   4   4  -7   56.08    5.21
  -4   4   7   58.18    5.00
  -4   4   6   88.51    6.10
  -4   4   5  313.10   10.91
   4   4  -4  226.99    9.54
  -4   4   4  238.08    9.59
  -4   4   3  123.89    6.88
   4   4  -3  138.10    7.47
  -4   4   2   62.80    5.32
   4   4  -2   68.56    5.26
   4  -4   1  141.38    8.40
   4   4  -1  149.90    7.66
   4  -4   0  166.65    8.75
   4   4   0  178.68    8.67
   4   4   1  146.28    8.21
   4  -4  -1  143.70    7.64
  -4   4  -2   77.56    6.64
  -4  -4   2   76.28    5.26
   4   4   2   76.72    6.27
  -4   4  -2   69.82    6.03
   4  -4  -2   68.77    5.23
  -4  -4   3  128.67    6.78
  -4   4  -3  134.01    8.54
   4  -4  -3  137.75    7.03
  -4   4  -3  146.88    9.27
   4  -4  -4  232.36    9.11
  -4   4  -4  263.68   12.48
  -4  -4   4  257.27    9.53
  -4   4  -4  269.05   12.92
  -4   4  -5  299.10   13.89
  -4  -4   5  294.64   10.41
  -4   4  -5  306.25   14.28
   4   4   6   72.88    7.59
  -4  -4   6   82.85    5.90
   4   4   7   69.23    7.76
  -4  -4   7   64.29    5.53
   4   4   8  111.73    9.58
  -4  -4   8  108.31    7.53
   4   4   9  241.53   14.15
  -4  -4   9  261.22   11.96
  -4  -4  10    8.47    2.86
   4   4  10    8.73    3.86
  -4  -4  11   35.86    5.09
   4   4  11   35.96    6.59
  -4  -4  12   32.86    5.24
   4   4  12   33.36    6.81
   4   4  13   29.93    7.60
   4   4  13   30.90    6.28
  -4  -4  13   32.66    5.44
   4   4  14    3.66    4.85
  -4  -4  14    1.47    3.10
   4   4  14    1.79    3.59
   4   4  15    8.42    5.83
   4   4  15    5.25    5.38
   4   4  16    7.32    5.08
   4   4  16   11.30    5.90
  -4   5  10  146.36    9.48
   4   5 -10  144.65    9.82
  -4   5   9   55.75    5.84
   4   5  -9   60.27    6.17
  -4   5   8   35.61    4.75
   4   5  -8   18.26    3.83
  -4   5   7    8.46    1.15
  -4   5   7    6.76    2.37
   4   5  -7    6.38    2.94
  -4   5   6   59.75    5.82
  -4   5   5   11.13    3.08
  -4   5   4  159.38    8.86
   4   5  -4  151.82    8.80
   4  -5   3   59.93    6.77
   4   5  -3   55.83    5.37
  -4   5   3   50.38    5.14
  -4   5   2  796.80   20.10
   4  -5   2  818.68   22.31
   4   5  -2  815.82   19.87
   4  -5   1  130.81    8.72
   4   5  -1  124.83    7.95
   4   5   0   18.77    3.47
   4  -5   0   15.96    3.93
  -4  -5   1  132.44    7.92
   4  -5  -1  122.32    7.88
   4   5   1  111.41    7.77
   4   5   2  863.84   22.13
  -4  -5   2  802.42   18.83
   4  -5  -2  833.27   19.41
   4   5   3   55.15    6.06
  -4   5  -3   57.34    6.54
   4  -5  -3   55.87    5.22
  -4  -5   3   57.18    5.30
   4  -5  -4  166.96    8.75
   4   5   4  150.29    9.99
  -4  -5   4  158.24    8.53
  -4   5  -4  160.85   10.70
  -4  -5   5    5.41    2.59
  -4  -5   6   60.68    5.62
   4   5   7    6.84    3.50
  -4  -5   7    7.16    3.02
   4   5   8   24.44    5.33
  -4  -5   8   32.06    4.77
   4   5   9   49.86    7.04
  -4  -5   9   52.38    6.02
   4   5  10  145.59   11.67
  -4  -5  10  149.14   10.15
  -4  -5  11    5.72    2.89
   4   5  11   13.64    4.81
  -4  -5  12   35.47    5.76
   4   5  12   33.47    6.76
  -4  -5  13    9.63    3.75
   4   5  13   12.11    4.76
   4   5  14   17.97    5.40
   4   5  14   18.83    6.58
   4   5  15    5.07    5.83
   4   5  15   -1.06    4.00
   4   5  16   22.36    7.01
   4   5  16   31.56    6.97
   4   5  17   24.06    6.87
  -4   6   9  309.52    6.31
  -4   6   9  315.51   14.51
  -4   6   8    5.15    2.46
   4   6  -8    8.82    3.13
  -4   6   8   10.24    1.66
  -4   6   7   26.31    4.41
  -4   6   6  139.71    9.38
   4  -6   5   66.17    8.20
  -4   6   5   82.70    7.15
   4  -6   4   89.80    8.82
  -4   6   4   80.34    7.16
   4   6  -4   83.79    7.30
   4   6  -3  286.20   13.26
  -4   6   3  327.02   13.91
   4  -6   3  290.62   14.79
  -4   6   2  167.54   10.29
   4   6  -2  158.87    9.84
   4  -6   2  161.96   10.85
   4  -6   1   93.39    8.19
   4   6  -1   97.68    7.79
   4  -6   0    1.96    2.85
   4   6   0    2.40    2.09
  -4  -6   1  105.31    7.82
   4  -6  -1   94.47    7.68
   4   6   1  104.41    8.30
  -4  -6   2  155.75    9.41
   4  -6  -2  164.79    9.71
   4   6   2  185.33   11.05
   4  -6  -3  308.72   13.03
  -4  -6   3  306.05   12.91
   4  -6  -4   83.87    7.05
  -4  -6   4   79.74    6.97
   4  -6  -5   67.63    6.41
  -4  -6   5   71.94    6.68
  -4  -6   6  135.47    9.07
  -4  -6   7   34.85    5.05
   4   6   7   34.60    6.34
   4   6   8    9.51    4.39
  -4  -6   8    9.94    3.28
   4   6   9  318.76   17.11
  -4  -6   9  332.99   15.11
   4   6  10   22.20    5.57
  -4  -6  10   17.63    4.34
   4   6  11   72.61    8.94
  -4  -6  11   84.02    8.38
   4   6  12   11.03    4.81
  -4  -6  12    6.14    3.53
  -4  -6  13    4.08    4.17
   4   6  13    9.93    4.88
   4   6  14   -5.06    4.28
   4   6  15   26.95    6.56
   4   6  15   47.24    9.38
   4   6  16   -1.88    4.04
   4  -7   9   96.27   11.45
  -4   7   9  102.81    4.97
   4  -7   8   25.93    6.31
   4  -7   7   31.34    6.58
   4  -7   6   30.15    6.34
   4  -7   5  323.65   17.57
  -4   7   5  315.53   14.94
   4   7  -4   25.80    4.98
   4  -7   4   22.72    5.78
  -4   7   4   25.51    4.76
   4  -7   3  281.77   15.50
  -4   7   3  266.83   13.74
   4   7  -3  286.39   14.31
  -4   7   2   16.95    4.43
   4  -7   2    6.94    4.07
   4   7  -2   13.90    3.82
   4  -7   1   18.68    4.67
   4   7  -1   13.66    3.80
   4  -7   0   57.14    6.83
  -4  -7   1    5.96    3.25
   4  -7  -1    6.49    3.11
  -4  -7   2   12.81    3.65
   4  -7  -2   13.40    3.77
   4  -7  -3  285.18   13.63
  -4  -7   3  313.49   14.19
  -4  -7   4   28.29    4.85
   4  -7  -4   24.41    4.72
   4  -7  -5  322.68   14.48
  -4  -7   5  304.67   14.26
  -4  -7   6   37.21    5.55
  -4  -7   7   28.65    5.19
  -4  -7   8   22.42    4.95
   4   7   8   28.68    6.10
   4   7   9  111.11   10.95
  -4  -7   9   87.78    8.55
   4   7  10   37.35    7.15
  -4  -7  10   27.29    5.46
   4   7  11   62.35    8.69
  -4  -7  11   71.43    8.20
   4   7  12    2.89    3.77
  -4  -7  12    1.06    2.81
  -4  -7  13    6.50    4.29
   4   7  13    6.48    4.58
   4   7  14   15.85    5.62
   4   7  15    0.86    3.24
   4   7  16    4.63    3.97
   4  -8  14   27.56    8.25
   4  -8  13   17.76    7.13
   4  -8  12   39.66    8.95
   4  -8  11    0.84    4.75
   4  -8  10   13.69    5.70
   4  -8   9    8.36    4.89
   4  -8   8    2.19    4.61
   4  -8   7   48.32    8.28
   4  -8   6   36.38    7.01
   4  -8   5   51.79    7.98
   4  -8   4   47.56    7.63
   4  -8   3  130.56   11.60
   4  -8   2  317.51   16.89
   4  -8   1  278.68   15.42
   4  -8   0  158.32   11.51
  -4  -8   1  291.43   14.79
   4  -8  -1  286.17   14.93
  -4  -8   2  301.15   15.21
   4  -8  -2  317.04   15.68
  -4  -8   3  148.64   10.86
   4  -8  -3  133.39   10.21
  -4  -8   4   41.91    6.25
   4  -8  -4   29.95    5.34
   4  -8  -5   52.70    6.57
  -4  -8   5   44.25    6.56
  -4  -8   6   26.52    5.14
  -4  -8   7   43.89    6.40
  -4  -8   8    3.31    3.85
  -4  -8   9    6.33    3.66
   4   8   9   10.97    4.93
  -4  -8  10   15.23    4.83
   4   8  10   20.91    5.59
  -4  -8  11   -3.29    3.31
   4   8  11    0.93    3.87
   4   8  12   45.01    7.67
  -4  -8  12   48.56    7.58
   4   8  13   15.45    5.28
  -4  -8  13   19.16    5.74
   4   8  14   16.45    5.07
   4   8  15   45.64    8.34
   4  -9  13   33.44    8.89
   4  -9  12    4.79    5.14
   4  -9  11   25.86    7.31
   4  -9  10    9.16    5.89
   4  -9   9   16.29    6.07
   4  -9   8   21.23    6.30
   4  -9   7   54.56    8.81
   4  -9   6    8.83    4.61
   4  -9   5   66.15    9.48
   4  -9   4  234.41   16.13
   4  -9   3   47.76    8.03
   4  -9   2  248.63   15.77
   4  -9   1  156.69   12.24
   4  -9   0   24.26    5.56
  -4  -9   1  142.04   11.30
   4  -9  -1  164.46   12.22
  -4  -9   2  224.49   13.87
   4  -9  -2  236.05   14.41
   4  -9  -3   46.49    6.84
  -4  -9   3   47.95    6.97
   4  -9  -4  237.71   14.41
  -4  -9   4  243.82   14.59
  -4  -9   5   44.67    6.85
   4  -9  -5   63.60    7.90
  -4  -9   6   -1.11    3.73
  -4  -9   7   47.34    7.09
  -4  -9   8   32.69    6.29
  -4  -9   9   13.80    4.50
   4   9   9    5.42    3.89
  -4  -9  10    3.28    3.86
   4   9  10    4.69    4.60
  -4  -9  11   29.17    6.79
   4   9  11   20.72    6.05
  -4  -9  12    1.64    3.76
   4   9  12    5.69    4.43
   4   9  13   25.14    6.31
   4   9  14   -2.09    3.30
   4 -10  11    2.30    5.48
   4 -10  10    1.62    4.82
   4 -10   9   12.09    6.17
   4 -10   8   40.39    8.86
   4 -10   7   17.04    6.49
   4 -10   6   80.16   11.09
   4 -10   5   14.01    5.27
   4 -10   4    4.32    5.13
   4 -10   3  117.14   12.00
   4 -10   2  211.83   15.33
   4 -10   1   89.05   10.25
   4 -10   0   47.08    7.67
  -4 -10   1   84.78    9.41
   4 -10  -1   83.43    9.63
  -4 -10   2  184.36   13.46
   4 -10  -2  192.72   14.00
   4 -10  -3  109.46   10.48
  -4 -10   3   93.30   10.09
   4 -10  -4    2.16    3.21
  -4 -10   4    0.96    3.69
  -4 -10   5   14.48    4.98
   4 -10  -5   12.68    4.60
  -4 -10   6   85.88    9.63
  -4 -10   7   18.74    5.53
  -4 -10   8   21.80    5.30
  -4 -10   9    8.38    4.13
   4  10  10    4.84    4.24
  -4 -10  10    6.69    4.14
  -4 -10  11    4.92    4.52
   4  10  11   -6.84    4.50
  -4 -10  12    7.55    5.07
   4  10  12   13.32    5.25
   4  10  13   -0.14    3.79
   4 -11  10   -5.34    5.57
   4 -11   9   -3.47    5.01
   4 -11   8   27.96    7.72
   4 -11   7    5.33    5.00
   4 -11   6   15.47    5.90
   4 -11   5    6.43    4.85
   4 -11   4   -0.32    3.75
   4 -11   3   46.69    7.98
   4 -11   2   27.38    6.75
   4 -11   1   40.98    7.38
   4 -11   0   58.45    8.58
  -4 -11   1   35.72    7.07
   4 -11  -1   31.41    6.99
   4 -11  -2   19.31    6.26
  -4 -11   2   17.97    5.73
  -4 -11   3   37.39    6.94
   4 -11  -3   49.08    7.92
  -4 -11   4    3.45    4.27
   4 -11  -4   -3.64    4.26
   4 -11  -5   12.11    4.59
  -4 -11   5    8.30    4.62
  -4 -11   6   10.59    4.32
  -4 -11   7    5.56    3.32
  -4 -11   8   19.59    5.74
  -4 -11   9    1.32    3.79
  -4 -11  10    4.35    3.77
   4  11  10    1.22    4.16
   4  11  11   17.34    5.85
  -4 -11  11    1.99    4.23
   4  11  12   10.23    5.24
   4 -12   8   40.07    9.03
   4 -12   7   13.09    6.95
   4 -12   6   37.51    9.25
   4 -12   5   10.14    5.96
   4 -12   4    7.57    4.47
   4 -12   3   14.37    6.30
   4 -12   2    4.51    4.88
   4 -12   1    4.42    4.16
   4 -12   0   -0.50    3.00
   4 -12  -1    4.89    4.10
  -4 -12   1   -0.03    3.70
  -4 -12   2   11.23    4.15
   4 -12  -2   11.00    5.22
   4 -12  -3   -0.08    3.76
  -4 -12   3    3.84    4.87
   4 -12  -4    5.27    4.36
  -4 -12   4   10.48    4.26
   4 -12  -5   13.38    5.14
  -4 -12   5   23.27    6.66
  -4 -12   6    0.21    3.89
  -4 -12   7  -12.43    5.43
  -4 -12   8   33.49    7.39
  -4 -12   9   11.27    5.56
   4  12  10    9.38    6.17
  -4 -12  10   -6.52    4.40
   4  12  11   18.75    6.08
  -4 -12  11    0.30    3.63
   4 -13   6    6.50    4.49
   4 -13   5   59.42   10.54
   4 -13   4   21.03    6.71
   4 -13   3   15.13    6.47
   4 -13   2   12.87    5.76
   4 -13   1   22.33    7.04
   4 -13   0   11.75    5.39
   4 -13  -1   12.07    5.30
  -4 -13   2    8.57    5.11
   4 -13  -2   11.96    5.87
   4 -13  -3   18.34    6.22
  -4 -13   3   10.71    4.78
  -4 -13   4   15.89    5.98
   4 -13  -4   21.35    6.15
  -4 -13   5   48.46    8.85
  -4 -13   6   28.49    7.94
  -4 -13   7   -4.23    4.16
  -4 -13   8    1.62    4.25
  -4 -13   9    1.35    4.17
   4 -14   2    6.34    5.94
   4 -14   1   14.59    6.84
   4 -14   0   68.96   10.61
   4 -14  -1   16.10    6.45
   4 -14  -2   -2.81    4.07
  -4 -14   2   13.14    6.03
  -4 -14   3   43.23    8.49
   4 -14  -3   43.60    8.66
   4 -14  -4    4.31    4.71
  -4 -14   4    3.64    4.34
  -4 -14   5   11.21    5.67
  -4 -14   6   10.66    5.00
   5   0   0   -0.34    1.55
   5   0   0   -1.34    1.83
   5   0   1   -0.81    1.68
   5   0  -1    0.35    1.08
   5   0  -1   -0.07    1.49
   5   0   1    1.15    1.97
   5   0  -2 1838.67   21.81
   5   0   2 1829.23   27.81
   5   0   2 1781.02   26.13
   5   0   3    5.05    2.69
   5   0  -3    2.49    1.47
  -5   0  -3    0.65    2.33
   5   0   3    1.75    2.51
   5   0   4    4.89    2.85
  -5   0  -4    9.49    3.40
  -5   0  -5  191.33   10.79
   5   0   5  196.65   10.96
  -5   0  -6  865.71   23.76
   5   0   6  853.96   23.73
   5   0   7   38.29    6.15
   5   0   7   52.32    6.87
   5   0   8    9.12    4.43
   5   0  -8    6.68    1.32
   5   0   8   10.96    4.41
  -5   0   8    7.84    1.23
   5   0  -9  305.62    7.09
   5   0   9  320.41   16.91
   5   0   9  306.43   16.80
   5   0 -10  124.77    4.82
   5   0  10  134.53   11.66
   5   0  10  130.43   11.90
   5   0  11    5.93    4.86
   5   0 -11   10.19    1.71
   5   0  11    1.90    3.80
   5   0  12   53.52    8.71
   5   0  13   56.43    9.19
   5   0  14   15.48    6.36
   5   0  15   16.23    7.60
   5   0  16   20.61    6.60
   5  -1  16   19.61    6.78
   5  -1  15   29.10    8.51
   5  -1  14   -6.15    5.02
   5  -1  13    9.36    4.99
   5  -1  12    3.05    4.96
  -5   1  12    3.62    2.23
   5  -1  11   37.02    7.33
  -5   1  11   36.72    3.66
   5   1 -11   47.07    4.16
  -5   1  11   34.93    3.90
  -5   1  10   52.55    4.02
   5  -1  10   38.08    7.25
   5   1 -10   48.70    4.12
  -5   1  10   44.45    3.89
  -5   1   9   64.72    3.92
   5  -1   9   45.91    7.28
  -5   1   9   55.65    3.86
   5  -1   8   26.30    5.96
   5  -1   8   19.82    5.33
  -5   1   8   24.94    2.14
  -5   1   8   21.94    2.16
  -5   1   7   36.87    2.07
   5  -1   7   37.42    6.32
  -5   1   7   36.45    2.00
   5  -1   7   44.03    6.44
   5  -1   6   37.67    5.58
   5  -1   5  130.65    9.11
   5  -1   4   76.01    6.81
   5  -1   3 1155.90   23.57
   5  -1   3 1146.03   23.24
   5   1  -2  509.81    8.33
   5  -1   2  511.03   14.91
   5  -1   2  482.81   14.00
   5  -1   1  433.43   12.87
   5  -1   1  456.46   12.59
   5  -1   0  230.36    8.14
   5  -1   0  234.16    8.82
   5   1   0  239.50    9.78
  -5   1   0  235.01    8.86
   5  -1  -1  452.34   11.17
   5   1   1  446.59   13.78
  -5   1  -1  459.47   13.15
   5  -1  -2  487.41   10.48
   5   1   2  482.95   14.92
   5  -1  -2  484.44    8.39
  -5   1  -2  507.19   14.71
   5  -1  -3 1155.55   13.99
  -5   1  -3 1187.18   23.69
  -5   1  -4   69.59    6.20
   5  -1  -4   69.77    2.91
  -5   1  -5  165.22   10.03
   5   1   5  146.16    9.51
   5   1   6   36.11    5.33
  -5   1  -6   50.77    6.28
   5   1   7   41.81    6.45
   5   1   7   43.87    6.34
  -5  -1   7   39.94    2.11
   5   1   8   26.31    5.52
  -5  -1   8   25.45    2.30
   5   1   8   18.15    5.02
   5   1   9   58.00    7.66
  -5  -1   9   55.59    3.87
   5   1   9   47.20    7.15
  -5  -1  10   43.83    4.09
   5   1  10   44.20    7.10
   5   1  11   38.18    7.40
   5   1  11   45.66    7.55
   5   1  12   10.86    5.44
   5   1  12    3.99    3.71
   5   1  13    7.19    4.72
   5   1  13   14.31    5.45
   5   1  14    1.62    4.13
   5   1  15    2.64    4.21
   5   1  16   20.68    6.77
   5  -2  16    7.76    6.08
   5  -2  15   12.74    5.76
   5  -2  14   57.31    9.55
   5  -2  13   49.13    9.20
  -5   2  12   14.53    3.20
   5  -2  12   16.87    6.11
   5  -2  11   51.44    8.25
   5   2 -11   38.25    4.32
  -5   2  11   41.36    4.50
   5  -2  10   38.19    7.09
  -5   2  10   48.23    4.26
  -5   2  10   48.34    4.15
  -5   2   9  100.01    5.53
  -5   2   9  104.05    5.47
   5  -2   9   98.93   10.34
   5  -2   8   69.77    8.64
  -5   2   8   59.74    3.78
  -5   2   8   62.88    4.00
  -5   2   7  131.27    5.04
   5  -2   7  134.10   10.74
  -5   2   6  164.12    5.18
   5   2  -6  155.65    4.91
   5  -2   6  164.20   11.09
   5  -2   5   16.58    3.90
   5   2  -5   16.02    1.62
   5  -2   4    1.57    3.15
   5  -2   4    0.88    2.76
  -5   2   3  402.24    8.32
   5  -2   3  397.79   14.36
   5   2  -3  384.23    8.27
   5  -2   3  382.73   14.23
   5  -2   2   63.85    5.69
   5  -2   2   67.64    5.98
  -5   2   2   64.11    3.94
   5   2  -2   59.95    3.65
  -5   2   2   65.31    3.86
   5   2  -1  304.16    8.78
  -5   2   1  304.45    9.21
   5  -2   1  291.92   10.87
  -5   2   1  301.61    8.86
  -5   2   0  116.90    6.28
   5  -2   0  107.25    6.25
  -5   2   0  100.86    5.70
  -5   2  -1  298.67   10.63
  -5   2  -1  306.08   10.58
   5  -2  -1  291.48    9.19
  -5   2  -2   61.73    5.31
   5  -2  -2   61.03    3.73
  -5   2  -2   64.76    5.42
  -5   2  -3  404.42   14.00
  -5   2  -3  404.63   13.86
   5  -2  -3  414.60    8.20
  -5   2  -4    0.59    2.38
  -5   2  -4    1.43    2.00
  -5   2  -5   23.01    4.42
  -5  -2   5   14.77    1.54
  -5   2  -5   16.00    3.55
  -5  -2   6  165.47    4.96
   5   2   7  131.93   10.06
  -5  -2   7  130.31    5.04
   5   2   8   54.19    7.10
  -5  -2   8   62.69    4.08
   5   2   8   65.61    7.83
   5   2   9   98.42    9.45
  -5  -2   9   99.95    5.62
   5   2   9   88.40    9.36
   5   2  10   50.48    7.92
   5   2  10   41.82    6.76
  -5  -2  10   49.81    4.46
   5   2  11   54.26    8.54
  -5  -2  11   48.53    4.75
   5   2  11   52.24    7.88
   5   2  12   20.66    6.29
  -5  -2  12   18.47    3.49
   5   2  12   10.77    5.18
   5   2  13   50.70    8.69
   5   2  13   48.60    8.15
   5   2  14   68.95   10.22
   5   2  14   51.59    8.94
   5   2  15   11.75    5.30
   5   2  16   25.67    7.46
   5  -3  15   -3.29    5.20
   5  -3  14   11.46    5.32
   5  -3  13    0.92    4.52
  -5   3  12    9.82    2.89
   5  -3  12   14.22    5.56
  -5   3  11   21.92    3.77
   5  -3  11   18.97    6.02
  -5   3  10    2.16    2.06
   5  -3  10    0.36    3.96
  -5   3  10   -1.24    2.00
   5  -3   9   44.78    7.20
  -5   3   9   46.95    4.24
   5  -3   8  101.38   10.30
  -5   3   8  104.03    5.83
   5   3  -8   95.05    5.60
   5  -3   7  148.49   11.38
  -5   3   7  147.26    6.61
   5   3  -7  141.07    6.44
   5  -3   6  126.05   10.34
  -5   3   6  128.86    5.94
   5   3  -6  129.26    6.01
   5  -3   5   61.83    7.29
  -5   3   5   70.47    4.41
   5   3  -4   15.69    2.42
  -5   3   3 1506.00   16.21
   5   3  -3 1459.54   20.27
  -5   3   2  746.20   13.26
   5   3  -2  735.21   14.68
  -5   3   1  131.55    6.85
  -5   3   1  129.52    6.24
   5   3  -1  127.87    6.52
   5   3   0   62.83    4.94
  -5   3   0   69.68    5.10
   5  -3   0   64.32    5.44
  -5   3   0   63.05    5.12
  -5   3  -1  135.28    7.51
   5  -3  -1  118.38    6.56
  -5   3  -1  136.59    7.77
   5  -3  -2  723.32   14.77
  -5   3  -2  755.87   18.67
  -5   3  -2  752.31   18.89
  -5   3  -3 1548.27   28.00
   5  -3  -3 1536.82   19.79
  -5   3  -3 1498.34   28.10
  -5   3  -4   21.63    4.28
   5  -3  -4   19.90    2.47
  -5   3  -4   22.35    4.00
  -5  -3   4   16.74    2.27
  -5  -3   5   62.41    4.01
  -5   3  -5   74.42    7.17
  -5   3  -5   68.84    7.10
   5   3   6  131.38   10.18
  -5  -3   6  140.57    6.02
   5   3   7  153.66   11.10
  -5  -3   7  152.17    6.55
   5   3   8   92.78    9.16
  -5  -3   8   96.93    5.64
   5   3   9   45.18    6.99
  -5  -3   9   47.21    4.51
  -5  -3  10    3.55    2.10
   5   3  10    1.18    3.50
   5   3  11   24.69    6.10
  -5  -3  11   10.97    2.92
   5   3  11   19.10    5.10
   5   3  12    5.95    4.24
  -5  -3  12   10.16    2.95
   5   3  12   15.89    5.26
   5   3  13    2.59    4.29
   5   3  13    0.93    3.93
   5   3  14   30.16    7.34
   5   3  14   30.49    7.04
   5   3  15    3.21    5.46
   5   3  15    3.80    4.00
   5   3  16   -9.06    6.05
  -5   4  12   18.10    3.76
   5   4 -10   50.11    5.13
  -5   4  10   54.78    5.22
  -5   4   9   88.14    6.42
   5   4  -9   86.68    6.33
  -5   4   8   99.93    6.51
   5   4  -8  103.47    6.63
  -5   4   7  236.37    9.74
   5   4  -7  241.27    9.84
  -5   4   6   21.30    3.22
  -5   4   5   27.64    3.50
  -5   4   4  416.63   12.69
  -5   4   4  430.65    8.19
   5   4  -4  412.08   12.45
  -5   4   3  428.20    9.81
   5   4  -3  418.28   12.68
   5   4  -2   12.82    2.68
  -5   4   2   12.60    2.26
   5  -4   1   40.11    5.00
  -5   4   1   39.38    3.95
   5   4  -1   43.15    4.50
  -5   4   0   89.09    6.66
   5  -4   0   98.82    7.13
  -5   4   0   94.69    6.33
   5   4   0   96.89    6.70
   5   4   1   44.07    4.77
  -5   4  -1   37.20    4.71
   5  -4  -1   41.88    4.51
  -5   4  -1   43.73    4.77
   5  -4  -2   16.59    2.93
   5   4   2   15.34    3.40
  -5   4  -2   11.86    3.16
  -5   4  -2    7.48    3.01
  -5   4  -3  393.00   15.01
   5  -4  -3  424.47   12.33
  -5   4  -3  431.85   16.16
   5  -4  -4  449.89   12.50
  -5  -4   4  437.23   12.08
  -5   4  -4  433.24   16.31
  -5   4  -4  421.55   16.48
  -5  -4   5   26.48    3.41
   5   4   5   33.07    5.50
   5   4   6   22.78    5.04
  -5  -4   6   26.32    3.40
   5   4   7  242.44   14.17
  -5  -4   7  253.66    9.74
   5   4   8  109.94   10.06
  -5  -4   8  103.78    6.71
   5   4   9   94.48    9.92
  -5  -4   9   88.19    6.40
  -5  -4  10   51.46    5.45
   5   4  10   50.76    7.55
   5   4  11  132.25   11.96
  -5  -4  11  127.21    8.51
  -5  -4  12   23.00    4.44
   5   4  12   26.82    5.98
   5   4  12   22.62    6.07
   5   4  13   22.60    6.54
   5   4  13   16.16    5.79
   5   4  14   35.74    8.26
   5   4  14   40.93    8.09
   5   4  15   17.65    7.02
   5   4  15    8.40    4.57
   5   4  16   27.45    7.23
  -5   5   9   41.70    5.08
   5   5  -9   35.80    4.67
   5   5  -8   28.06    4.09
  -5   5   8   23.53    3.80
   5   5  -7  101.18    7.33
  -5   5   7  107.23    7.47
  -5   5   6    8.24    2.73
  -5   5   5  151.36    5.08
  -5   5   5  134.11    8.23
  -5   5   4  163.62    6.41
  -5   5   4  148.94    8.68
   5   5  -4  143.60    8.44
   5  -5   3  195.02   12.16
   5   5  -3  169.24    9.12
  -5   5   3  169.14    7.32
   5  -5   2  114.70    8.97
  -5   5   2  100.22    6.24
   5   5  -2   99.55    7.12
   5   5  -1   13.91    3.13
   5  -5   1   17.96    4.24
  -5   5   1   14.55    3.25
  -5   5   0  111.22    7.40
   5  -5   0  102.30    7.85
   5   5   0  105.93    7.76
   5   5   1   11.38    3.23
  -5   5  -1   12.67    3.64
   5  -5  -1   14.14    3.48
  -5   5  -1    9.64    3.00
  -5   5  -2   98.96    8.25
   5   5   2  108.67    8.28
  -5   5  -2   93.40    7.56
   5  -5  -2   97.91    7.14
   5   5   3  174.67   10.66
  -5  -5   3  168.56    8.71
  -5   5  -3  164.18   10.39
   5  -5  -3  183.53    9.18
  -5   5  -3  149.20   10.22
   5  -5  -4  157.91    8.42
  -5  -5   4  172.24    8.76
   5  -5  -5  141.88    7.96
  -5  -5   5  156.72    8.35
   5   5   6    8.08    4.56
  -5  -5   6    5.51    2.47
   5   5   7  108.00   10.02
  -5  -5   7  113.20    7.48
  -5  -5   8   22.81    4.05
   5   5   8   25.18    5.56
  -5  -5   9   42.91    5.12
   5   5   9   48.27    7.36
   5   5  10   32.76    6.45
  -5  -5  10   35.55    4.89
   5   5  11    6.22    3.80
  -5  -5  11    9.77    3.34
   5   5  12   10.34    4.59
  -5  -5  12    5.03    2.91
   5   5  13    0.46    3.65
   5   5  14    2.00    4.78
   5   5  14    9.04    5.04
   5   5  15    2.41    4.91
   5   5  15    4.39    4.11
   5   5  16    1.87    3.74
   5   5  17    4.68    4.79
   5   6  -8  104.35    8.24
  -5   6   8  104.96    8.34
  -5   6   7   26.56    1.61
  -5   6   7   29.53    1.76
  -5   6   7   33.26    4.87
  -5   6   6  294.48   13.31
   5  -6   5   86.52    9.69
  -5   6   5   61.66    6.31
  -5   6   4  277.95   12.99
   5  -6   4  302.29   16.34
   5   6  -4  293.80   13.31
  -5   6   3   99.55    8.06
   5  -6   3   89.87    8.68
   5   6  -3   96.21    7.84
   5  -6   2  203.09   12.51
   5   6  -2  194.70   11.02
   5  -6   1   68.28    7.35
   5   6  -1   72.33    6.94
   5  -6   0   68.38    7.09
   5   6   0   79.35    7.26
   5  -6  -1   75.85    7.12
   5   6   1   66.93    6.99
   5  -6  -2  200.87   10.88
  -5  -6   3   85.95    7.05
   5  -6  -3   80.34    6.97
   5  -6  -4  318.52   13.13
  -5  -6   4  286.59   12.52
   5  -6  -5   61.59    6.03
  -5  -6   5   63.76    6.28
  -5  -6   6  331.58   13.54
  -5  -6   7   27.76    4.35
   5   6   7   35.70    6.31
   5   6   8  122.45   11.15
  -5  -6   8  113.15    8.30
   5   6   9  105.13   10.59
  -5  -6   9   98.15    8.11
  -5  -6  10   45.98    6.02
   5   6  10   42.38    7.34
   5   6  11   35.10    6.74
  -5  -6  11   48.17    6.20
   5   6  12   25.75    6.59
  -5  -6  12   17.93    4.17
   5   6  13   12.76    4.93
   5   6  14   -7.20    4.81
   5   6  15    0.45    3.75
   5   6  16    1.70    4.04
   5  -7   8   10.26    5.37
   5  -7   7    5.67    3.95
   5  -7   6   47.12    7.50
  -5   7   6   46.46    6.20
   5   7  -5  220.91   12.80
   5  -7   5  208.35   14.65
  -5   7   5  214.58   12.42
  -5   7   4   46.33    6.28
   5   7  -4   32.51    5.16
   5  -7   4   38.38    6.80
  -5   7   3  186.90   11.82
   5  -7   3  182.22   13.00
   5   7  -3  173.42   11.39
   5  -7   2  526.46   21.03
   5   7  -2  497.30   18.97
   5  -7   1   78.93    8.34
   5  -7   0  245.51   13.56
   5  -7  -1   64.91    7.29
  -5  -7   2  499.17   18.02
   5  -7  -2  509.66   18.38
  -5  -7   3  177.08   10.79
   5  -7  -3  193.37   11.41
   5  -7  -4   44.88    5.85
  -5  -7   4   38.48    5.55
   5  -7  -5  227.50   12.26
  -5  -7   5  206.53   11.55
  -5  -7   6   41.96    5.78
  -5  -7   7   15.69    3.87
   5   7   8   13.67    5.37
  -5  -7   8   17.70    4.14
  -5  -7   9   26.23    5.05
   5   7   9   30.36    6.45
  -5  -7  10   21.61    4.89
   5   7  10   22.02    5.39
  -5  -7  11   10.37    4.40
   5   7  11    3.67    3.85
  -5  -7  12   28.79    5.25
   5   7  12   21.81    5.77
   5   7  13   11.14    5.06
   5   7  14   17.93    6.29
   5   7  15   -0.49    4.93
   5  -8  13   12.39    6.17
   5  -8  12   19.26    7.36
   5  -8  11    4.13    5.00
   5  -8  10   88.94   11.97
   5  -8   9   12.70    6.11
   5  -8   8   37.61    7.70
   5  -8   7   13.54    4.48
   5  -8   6  230.29   16.38
   5  -8   5  309.30   18.31
   5  -8   4  480.82   22.39
   5  -8   3  286.03   16.99
   5  -8   2   32.85    6.03
   5  -8   1   14.36    4.70
   5  -8   0    1.98    3.22
   5  -8  -1    6.42    3.62
  -5  -8   2   34.35    5.87
   5  -8  -2   39.30    5.94
  -5  -8   3  258.71   13.98
   5  -8  -3  260.27   14.06
   5  -8  -4  472.54   18.85
  -5  -8   4  470.71   18.83
   5  -8  -5  301.02   15.02
  -5  -8   5  300.88   15.14
  -5  -8   6  268.94   14.36
  -5  -8   7   31.40    5.54
   5   8   8   29.21    6.72
  -5  -8   8   26.27    5.02
   5   8   9   25.53    6.50
  -5  -8   9   18.65    4.21
  -5  -8  10   98.62    9.53
   5   8  10   69.70    9.51
   5   8  11    2.65    3.64
  -5  -8  11    0.19    2.70
   5   8  12   11.58    5.20
   5   8  13    5.93    4.82
   5   8  14   -0.63    3.06
   5   8  15   12.91    5.64
   5  -9  12    8.69    4.99
   5  -9  11    2.15    3.82
   5  -9  10   15.58    6.64
   5  -9   9   17.83    6.19
   5  -9   8   20.79    5.91
   5  -9   7   35.05    7.59
   5  -9   6   93.20   11.04
   5  -9   5  108.48   11.73
   5  -9   4  293.98   18.47
   5  -9   3   57.95    8.35
   5  -9   2   37.16    7.01
   5  -9   1   21.74    5.49
   5  -9   0  266.49   15.84
   5  -9  -1   20.70    5.08
  -5  -9   2   39.92    6.20
   5  -9  -2   29.14    5.88
   5  -9  -3   55.54    7.28
  -5  -9   3   45.17    6.86
   5  -9  -4  279.40   15.69
  -5  -9   4  288.18   15.86
  -5  -9   5  124.48   10.73
   5  -9  -5  109.65    9.95
  -5  -9   6  116.84   10.33
  -5  -9   7   46.04    6.92
  -5  -9   8   21.21    5.25
   5   9   9   13.48    5.49
  -5  -9   9   12.64    4.33
   5   9  10    1.39    4.82
  -5  -9  10    9.40    4.29
  -5  -9  11    1.09    3.31
   5   9  11    2.37    4.10
   5   9  12   17.01    5.99
   5   9  13    2.09    4.48
   5   9  14   17.03    6.23
   5 -10  11  -10.02    5.91
   5 -10  10    1.07    3.86
   5 -10   9   16.02    6.19
   5 -10   8   63.49   10.31
   5 -10   7   16.81    6.31
   5 -10   6   16.80    5.96
   5 -10   5    2.17    4.41
   5 -10   4   33.81    7.39
   5 -10   3   22.94    5.95
   5 -10   2   32.05    6.73
   5 -10   1   22.43    5.65
   5 -10   0   50.58    7.72
   5 -10  -1   19.87    5.20
  -5 -10   2   27.77    5.77
   5 -10  -2   42.67    6.95
  -5 -10   3   12.75    4.45
   5 -10  -3    6.61    4.29
   5 -10  -4   25.89    6.03
  -5 -10   4   17.80    4.86
   5 -10  -5   -1.10    2.59
  -5 -10   5    5.10    4.32
  -5 -10   6   13.68    4.85
  -5 -10   7    9.02    4.41
  -5 -10   8   63.02    8.36
   5  10   9   13.53    5.58
  -5 -10   9    7.97    3.88
   5  10  10    9.34    4.41
  -5 -10  10   -3.44    3.63
   5  10  11    4.09    4.50
  -5 -10  11   -1.12    4.52
   5  10  12    4.46    4.54
   5  10  13   -9.42    4.90
   5 -11   9    8.34    6.04
   5 -11   8   53.37   10.31
   5 -11   7   54.00    9.74
   5 -11   6   22.67    6.68
   5 -11   5   13.81    5.66
   5 -11   4    8.10    4.37
   5 -11   3   52.14    8.66
   5 -11   2   14.59    5.81
   5 -11   1   56.61    8.72
   5 -11   0   47.28    8.23
   5 -11  -1   44.71    7.49
   5 -11  -2    9.78    4.35
  -5 -11   2   18.24    5.44
  -5 -11   3   33.03    6.61
   5 -11  -3   47.28    7.73
   5 -11  -4    5.15    3.15
  -5 -11   4   12.21    4.15
  -5 -11   5   12.58    5.05
   5 -11  -5   12.12    4.96
  -5 -11   6   35.56    7.02
  -5 -11   7   52.42    8.37
  -5 -11   8   50.38    8.35
  -5 -11   9    9.15    4.78
   5  11  10   22.70    6.96
  -5 -11  10   24.92    6.09
   5  11  11    5.72    4.89
   5 -12   7   13.22    6.35
   5 -12   6    9.18    5.31
   5 -12   5   14.17    6.42
   5 -12   4   12.24    5.26
   5 -12   3   13.41    5.67
   5 -12   2    1.05    3.95
   5 -12   1   -0.08    4.07
   5 -12   0    1.30    4.01
   5 -12  -1   -2.45    3.96
   5 -12  -2   11.34    4.85
  -5 -12   3   16.25    5.45
   5 -12  -3   14.92    5.61
   5 -12  -4   10.94    4.80
  -5 -12   4    1.25    4.09
   5 -12  -5   13.37    4.82
  -5 -12   5    7.76    4.65
  -5 -12   6   -1.42    3.60
  -5 -12   7   21.10    6.80
  -5 -12   8    0.59    3.70
  -5 -12   9    4.03    4.21
  -5 -12  10   21.99    6.54
   5 -13   5    5.01    4.14
   5 -13   4   32.34    7.71
   5 -13   3   60.66   10.22
   5 -13   2    4.07    4.29
   5 -13   1   16.96    5.65
   5 -13   0   -1.76    4.22
   5 -13  -1   29.13    7.37
   5 -13  -2   20.00    6.49
   5 -13  -3   40.63    7.95
  -5 -13   3   41.38    8.04
   5 -13  -4    9.60    4.98
  -5 -13   4   20.63    5.98
  -5 -13   5   -2.29    3.85
  -5 -13   6    2.87    4.26
  -5 -13   7   12.13    5.25
  -5 -13   8    6.90    5.79
   5 -14   0    6.02    4.34
   5 -14  -1    7.58    5.17
   5 -14  -2   16.47    5.89
   5 -14  -3   25.61    6.65
   5 -14  -4   39.35    8.82
  -5 -14   4   10.94    5.77
  -5 -14   5   50.54    9.64
  -5 -14   6    2.95    4.27
   6   0   0    1.84    1.64
   6   0   0    5.04    2.14
   6   0  -1  152.35    7.53
   6   0   1  147.37    8.32
   6   0   1  156.63    7.79
   6   0  -1  148.41    6.05
   6   0  -2  219.48    8.51
   6   0   2  218.76   10.66
   6   0   2  242.48   10.50
   6   0  -3   74.07    4.85
   6   0   3   82.56    7.21
   6   0   3   77.94    6.64
   6   0  -4 1491.17   19.14
   6   0   4 1449.21   29.63
   6   0   4 1500.58   29.43
   6   0  -5    1.44    1.26
   6   0   5    4.01    3.49
   6   0   5    2.50    3.10
   6   0   6   59.03    6.94
   6   0   6   41.43    6.00
   6   0   7    5.41    4.12
   6   0   7   -0.79    2.81
   6   0   8   38.68    6.70
   6   0  -8   25.19    1.82
   6   0   8   30.54    5.89
   6   0   9  264.55   15.90
   6   0   9  289.70   17.00
   6   0  10   77.08    9.70
   6   0  10   95.37   10.34
   6   0  11  177.94   14.38
   6   0  11  168.39   14.23
   6   0  12   32.89    7.33
   6   0  13    2.95    5.65
   6   0  14    6.95    5.82
   6   0  15    2.27    5.28
   6  -1  15   45.30    9.22
   6  -1  14   12.52    5.84
   6  -1  13   11.64    5.38
   6  -1  12   46.00    8.23
   6  -1  11   30.43    6.71
   6   1 -10  189.38    7.24
  -6   1  10  176.46    4.48
   6  -1  10  169.47   14.04
   6  -1   9   52.63    8.13
   6  -1   9   62.31    8.45
   6  -1   8  224.11   14.41
   6  -1   8  236.82   14.91
   6  -1   7   65.66    8.10
   6  -1   7   59.34    7.57
   6  -1   6   -0.85    3.04
   6  -1   6    0.90    3.61
   6  -1   5  201.96   11.98
   6  -1   5  186.71   11.53
   6  -1   4   36.50    5.18
   6  -1   4   34.43    5.05
   6  -1   3  188.59   10.44
   6   1  -3  171.55    3.90
   6   1  -3  165.78    3.81
   6  -1   3  181.40   10.06
   6   1  -2   94.61    4.03
   6  -1   2   98.53    7.29
   6   1  -2   94.59    4.11
   6  -1   2  110.63    7.41
   6  -1   1  201.03    9.58
   6   1  -1  197.05    9.15
   6   1  -1  181.46    6.75
   6  -1   1  194.35    8.95
   6   1   0    7.96    2.20
   6  -1   0    8.87    2.46
   6   1   0    9.01    2.80
   6  -1   0    7.97    2.18
   6   1   1  196.29    9.94
   6  -1  -1  183.64    8.05
  -6   1  -1  179.45    9.06
   6   1   1  187.20    8.50
  -6   1  -2  105.12    7.38
   6   1   2  104.01    7.69
   6  -1  -2   97.53    5.54
   6  -1  -2   97.98    4.43
   6   1   2   90.30    6.66
  -6   1  -3  198.00   10.58
   6   1   3  180.66   10.34
   6  -1  -3  172.84    6.54
   6  -1  -3  177.67    3.81
   6   1   3  194.45   10.11
   6   1   4   31.17    4.67
   6  -1  -4   32.20    2.60
  -6   1  -4   35.26    5.01
   6   1   4   38.88    5.31
   6   1   5  194.28   11.63
   6  -1  -5  172.40    4.54
   6   1   5  192.16   11.38
   6   1   6    1.56    3.53
   6   1   6   -1.10    3.02
   6   1   7   69.40    8.07
   6   1   7   70.15    7.94
   6   1   8  241.00   14.71
   6   1   8  235.05   14.59
   6   1   9   49.19    7.46
   6   1   9   54.01    7.70
  -6  -1  10  192.42    4.52
   6   1  10  195.45   14.24
   6   1  10  198.09   14.86
   6   1  11   25.20    6.23
   6   1  11   21.90    5.87
   6   1  12   38.50    8.10
   6   1  12   34.75    7.30
   6   1  13   17.26    6.58
   6   1  13    9.36    4.82
   6   1  14   16.83    5.47
   6   1  15   62.06   10.70
   6  -2  15   35.44    8.88
   6  -2  14    9.29    5.57
   6  -2  13    5.97    4.37
   6  -2  12   -3.46    4.21
   6  -2  11    3.81    5.47
   6  -2  10   30.53    6.75
  -6   2  10   31.20    2.71
   6  -2   9   47.37    7.81
  -6   2   9   42.61    2.63
  -6   2   9   41.21    2.61
  -6   2   8  102.06    3.18
   6  -2   8  118.68   11.03
   6  -2   7   26.94    6.16
   6  -2   6   24.16    5.72
   6  -2   5  115.99    9.49
   6  -2   5  127.46    9.82
   6  -2   4  313.13   14.38
  -6   2   4  320.54    6.14
   6  -2   4  312.37   14.39
   6  -2   3   96.51    7.81
   6  -2   3  100.42    8.06
   6   2  -3   96.23    4.25
  -6   2   3   99.13    4.27
   6  -2   2  470.37   15.37
   6  -2   2  464.04   15.77
  -6   2   2  453.78   10.23
   6   2  -2  449.82   10.29
   6   2  -1  423.95   11.00
  -6   2   1  434.74   12.32
   6  -2   1  441.42   14.41
  -6   2   1  428.38   11.16
   6  -2   0  102.62    6.61
  -6   2   0  102.27    6.46
  -6   2   0   99.20    5.97
  -6   2  -1  442.87   14.02
   6  -2  -1  410.84   12.13
   6   2   1  432.96   15.52
  -6   2  -1  425.28   13.12
   6   2   2  439.11   16.07
  -6   2  -2  443.75   14.94
   6  -2  -2  444.25   10.59
  -6   2  -2  436.75   14.33
   6   2   3   98.33    8.20
  -6   2  -3  101.84    7.79
   6  -2  -3  103.70    4.28
  -6   2  -3  104.55    7.69
   6   2   4  340.24   15.07
  -6   2  -4  324.17   14.08
   6   2   5  114.10    9.45
   6   2   6   22.26    4.81
   6   2   7   23.37    5.16
   6   2   7   24.30    5.62
  -6  -2   8  115.32    3.13
   6   2   8  128.86   10.82
   6   2   8  116.00   10.86
   6   2   9   43.38    7.08
   6   2   9   48.35    7.25
  -6  -2   9   39.25    2.44
   6   2  10   16.67    4.82
   6   2  10   30.79    6.30
   6   2  11   10.87    5.26
   6   2  11   16.36    5.30
   6   2  12   -0.13    3.65
   6   2  12   -0.44    3.55
   6   2  13    9.58    4.95
   6   2  13    8.09    4.67
   6   2  14   -2.63    4.40
   6   2  14   -7.49    5.12
   6   2  15   39.76    8.66
   6  -3  15   -0.07    6.05
   6  -3  14   17.53    6.52
   6  -3  13   31.33    7.43
   6  -3  12   26.67    6.58
   6  -3  11   18.49    6.71
   6  -3  10  197.03   15.52
  -6   3  10  174.63    7.17
   6  -3   9  271.01   17.38
  -6   3   9  291.71    8.89
  -6   3   9  290.24    8.50
   6  -3   8   34.67    6.77
  -6   3   8   44.48    3.47
   6  -3   7   19.08    5.25
  -6   3   7   28.38    2.67
   6   3  -7   25.24    2.43
   6  -3   6  106.10    9.84
   6   3  -6  110.30    4.90
   6  -3   5   22.15    5.13
   6   3  -4   34.62    3.22
   6   3  -3   33.19    3.36
  -6   3   3   38.27    3.44
  -6   3   2  225.38    8.28
   6   3  -2  235.85    8.67
  -6   3   2  250.68    9.09
  -6   3   1   53.75    4.55
  -6   3   1   49.97    4.52
   6   3  -1   46.54    4.26
   6   3   0  132.65    7.40
  -6   3   0  145.59    7.82
   6  -3   0  144.32    8.29
  -6   3   0  143.28    7.81
   6  -3  -1   45.89    4.47
  -6   3  -1   36.90    4.34
  -6   3  -1   46.98    5.00
  -6   3  -2  250.57   11.45
   6  -3  -2  249.68    9.08
  -6   3  -2  240.16   11.28
  -6   3  -3   47.66    5.77
   6   3   3   34.52    5.24
  -6   3  -3   40.73    5.15
   6  -3  -3   38.25    3.44
   6  -3  -4   37.45    3.13
  -6   3  -4   35.90    5.20
   6   3   4   39.89    5.92
  -6   3  -4   31.70    4.69
   6   3   5   24.08    5.19
   6   3   6  131.07   10.64
  -6  -3   7   22.51    2.33
   6   3   7   24.13    5.13
   6   3   8   41.02    6.47
  -6  -3   8   46.63    3.33
   6   3   9  283.86   16.59
  -6  -3   9  282.56    8.39
   6   3  10  182.57   13.72
  -6  -3  10  193.89    7.50
   6   3  10  176.71   14.24
   6   3  11   10.58    5.76
   6   3  11    2.70    3.71
   6   3  12   47.39    8.62
   6   3  12   40.82    7.45
   6   3  13   20.76    6.30
   6   3  13   24.31    6.87
   6   3  14   29.89    7.91
   6   3  14   24.60    6.50
   6   3  15    9.80    6.37
   6   3  15   11.39    4.99
   6   4  -9   40.92    4.05
  -6   4   9   47.52    4.48
  -6   4   8   75.01    5.36
   6   4  -8   69.31    5.03
  -6   4   7   75.56    5.26
   6   4  -7   86.02    5.56
  -6   4   6   22.22    3.23
   6   4  -4   62.13    4.97
  -6   4   4   65.69    3.55
  -6   4   3   77.19    4.60
   6   4  -3   77.73    5.64
  -6   4   2  304.49   11.35
  -6   4   2  311.88   10.04
   6   4  -2  286.46   10.87
  -6   4   1   43.96    4.90
   6  -4   1   43.90    5.76
  -6   4   1   45.30    4.48
   6   4  -1   43.26    4.69
  -6   4   0    0.81    2.12
   6  -4   0    2.49    2.28
   6   4   0    3.41    2.16
  -6   4   0    0.09    1.82
   6   4   1   52.60    5.43
  -6   4  -1   45.82    5.44
  -6   4  -1   45.15    5.17
   6  -4  -1   46.52    5.02
   6   4   2  319.74   13.57
   6  -4  -2  313.70   11.39
  -6   4  -2  306.53   13.07
  -6   4  -2  300.89   13.34
  -6   4  -3   87.37    7.55
   6  -4  -3   88.10    5.73
  -6   4  -3   77.99    7.29
   6   4   4   70.04    8.04
   6  -4  -4   62.33    4.75
   6   4   5   94.26    9.32
  -6  -4   6   12.93    2.35
   6   4   6   13.75    4.62
  -6  -4   7   75.23    5.02
   6   4   7   77.58    8.84
   6   4   8   61.37    8.17
  -6  -4   8   68.53    4.88
   6   4   9   45.69    7.22
  -6  -4   9   39.77    4.01
  -6  -4  10   26.57    3.65
   6   4  10   44.19    7.74
   6   4  11   58.60    8.52
   6   4  12    1.50    3.79
   6   4  12   -0.07    3.56
   6   4  13   22.58    6.03
   6   4  13   23.35    6.82
   6   4  14   -0.38    5.81
   6   4  14   13.87    6.40
   6   4  15   17.16    6.34
   6   4  15    2.69    3.94
   6   4  16    9.42    5.35
  -6   5   8  185.75    9.58
   6   5  -8  170.97    9.08
  -6   5   7    1.17    1.79
   6   5  -7   -0.19    1.87
  -6   5   6   23.24    3.74
  -6   5   5   78.75    3.40
  -6   5   4   54.49    3.75
   6   5  -4   55.55    5.36
  -6   5   3   83.17    5.23
   6   5  -3   81.71    6.62
   6   5  -2   33.53    4.41
   6  -5   2   24.77    5.03
  -6   5   2   27.49    3.58
  -6   5   1  153.03    8.35
   6  -5   1  164.05   10.57
   6   5  -1  164.73    9.39
  -6   5   0    2.03    2.45
   6  -5   0    4.97    3.13
  -6   5   0    0.40    2.08
   6   5   0    2.14    2.16
   6   5   1  166.38   10.19
  -6   5  -1  176.83   10.02
   6  -5  -1  176.22   10.01
  -6   5  -1  164.77   10.41
   6  -5  -2   36.62    4.66
   6   5   2   37.39    5.34
  -6   5  -2   39.12    5.57
  -6   5  -2   30.25    4.88
   6  -5  -3   80.92    6.27
   6  -5  -4   62.78    5.39
  -6  -5   5   86.84    6.22
   6  -5  -5   79.06    5.91
   6   5   5   88.69    9.42
  -6  -5   6   18.46    3.35
   6   5   6   19.38    5.24
  -6  -5   7    1.59    2.16
   6   5   7    0.12    3.14
   6   5   8  193.93   14.10
  -6  -5   8  190.29    9.18
   6   5   9    8.63    4.72
  -6  -5   9    2.99    1.98
  -6  -5  10   22.70    3.62
   6   5  10   17.57    4.97
   6   5  11   26.61    6.68
   6   5  12   30.50    6.76
   6   5  13   10.06    5.17
   6   5  13    4.33    4.69
   6   5  14   -6.26    5.18
   6   5  14   13.69    6.02
   6   5  15   10.12    6.18
   6   5  16   18.19    6.44
  -6   6   7   69.37    6.71
  -6   6   6   38.27    5.01
  -6   6   6   30.80    1.98
  -6   6   5  128.05    5.57
   6   6  -5  104.66    8.06
  -6   6   5  113.57    8.46
   6  -6   4   57.34    8.07
   6   6  -4   51.71    5.84
  -6   6   4   51.66    4.21
   6  -6   3   20.53    4.90
   6   6  -3    7.87    2.88
  -6   6   3   18.69    3.05
  -6   6   2   81.47    6.32
   6  -6   2   89.14    8.89
   6   6  -2   85.16    7.37
  -6   6   1  125.31    8.23
   6  -6   1  126.81    9.87
   6   6  -1  128.07    9.16
   6  -6   0   49.06    6.41
  -6   6   0   47.29    5.59
   6   6   0   57.62    6.46
  -6   6  -1  122.39    9.02
   6  -6  -1  129.11    9.18
   6  -6  -2   78.84    7.09
   6  -6  -3   18.12    4.14
  -6  -6   4   61.84    6.09
   6  -6  -4   59.34    5.97
  -6  -6   5  131.42    8.34
   6  -6  -5  117.95    8.03
   6   6   6   38.63    6.96
  -6  -6   6   36.15    4.68
   6   6   7   73.87    9.10
  -6  -6   7   81.86    6.78
  -6  -6   8   46.93    5.29
   6   6   8   57.77    8.40
   6   6   9   90.76   10.30
  -6  -6   9   89.45    7.21
  -6  -6  10   13.75    3.28
   6   6  10   18.33    5.92
   6   6  11   16.37    5.55
   6   6  12   13.27    5.35
   6   6  13    2.85    3.34
   6   6  14   23.22    6.59
   6   6  14   15.91    6.68
   6   6  15   15.17    6.14
   6  -7   7   41.22    7.51
   6  -7   6    8.65    4.38
  -6   7   6   12.32    3.66
  -6   7   5   26.99    4.71
   6  -7   5   35.86    7.09
   6   7  -5   25.67    4.73
  -6   7   5   31.97    3.55
   6   7  -4   66.51    7.00
  -6   7   4   70.72    5.58
   6  -7   4   66.67    8.72
   6  -7   3   57.77    7.99
  -6   7   3   62.14    5.78
   6  -7   2    7.18    4.01
  -6   7   2    1.93    2.36
   6  -7   1   59.03    7.62
  -6   7   1   54.54    5.84
  -6   7   0   -1.33    2.23
   6  -7   0    2.44    3.10
   6  -7  -1   68.57    7.39
   6  -7  -2   -0.10    2.58
   6  -7  -3   62.76    6.75
  -6  -7   4   87.46    7.63
   6  -7  -4   81.33    7.46
  -6  -7   5   23.01    4.35
   6  -7  -5   37.52    5.27
  -6  -7   6   16.36    3.99
   6   7   7   38.37    7.59
  -6  -7   7   59.72    6.65
   6   7   8  160.91   13.86
  -6  -7   8  133.47    9.50
   6   7   9   24.14    6.28
  -6  -7   9   30.69    4.99
   6   7  10   24.31    6.73
  -6  -7  10    8.60    3.22
   6   7  11   37.29    7.46
   6   7  12    7.19    4.55
   6   7  13    9.65    6.14
   6   7  14   -1.43    5.02
   6   7  15   20.37    6.84
   6  -8  12   17.90    6.56
   6  -8  11   -5.35    5.39
   6  -8  10    6.47    4.62
   6  -8   9   17.37    6.31
   6  -8   8   12.10    6.15
   6  -8   7   21.57    6.27
   6  -8   6   70.55    9.56
   6  -8   5   64.87    8.98
   6  -8   4   19.96    5.39
   6  -8   3   19.64    5.39
   6  -8   2   47.20    7.26
   6  -8   1  128.83   11.28
   6  -8   0   21.18    4.91
   6  -8  -1  158.13   11.60
   6  -8  -2   47.79    6.56
   6  -8  -3   19.84    4.39
  -6  -8   4   21.20    4.65
   6  -8  -4   27.93    5.11
  -6  -8   5   75.51    7.80
   6  -8  -5   72.74    7.68
  -6  -8   6   79.40    8.04
  -6  -8   7   34.22    5.66
   6   8   8   10.79    4.39
  -6  -8   8   15.38    4.27
  -6  -8   9   22.53    4.75
   6   8   9   17.25    5.93
   6   8  10    5.18    5.18
  -6  -8  10    7.10    3.16
   6   8  11   -3.09    3.86
   6   8  12   -2.94    4.50
   6   8  13   12.11    5.00
   6   8  14   -3.33    4.46
   6  -9  11   17.42    6.65
   6  -9  10    5.78    5.13
   6  -9   9   33.26    7.84
   6  -9   8    0.76    4.10
   6  -9   7   15.63    5.88
   6  -9   6    5.85    4.36
   6  -9   5   61.33    9.02
   6  -9   4   12.88    5.37
   6  -9   3   82.91   10.27
   6  -9   2   42.07    7.07
   6  -9   1   25.91    5.88
   6  -9   0   36.40    6.70
   6  -9  -1   20.58    5.13
   6  -9  -2   36.41    6.21
   6  -9  -3   87.63    9.06
  -6  -9   4    2.39    3.40
   6  -9  -4    7.19    3.67
  -6  -9   5   50.85    6.87
   6  -9  -5   44.16    6.46
  -6  -9   6    1.95    2.96
  -6  -9   7   16.59    4.94
   6   9   8    9.96    4.92
  -6  -9   8    3.08    3.12
  -6  -9   9   24.09    5.06
   6   9   9   27.12    7.27
   6   9  10   -5.48    4.31
   6   9  11    7.89    5.75
   6   9  12   -5.14    5.04
   6   9  13    6.69    4.34
   6 -10  10    6.10    5.73
   6 -10   9   12.50    6.10
   6 -10   8    7.29    5.68
   6 -10   7   35.32    8.12
   6 -10   6   18.25    6.04
   6 -10   5    4.36    4.73
   6 -10   4   13.60    4.98
   6 -10   3   13.04    4.84
   6 -10   2   41.95    7.65
   6 -10   1    3.61    3.64
   6 -10   0   -4.57    4.44
   6 -10  -1    7.68    3.77
   6 -10  -2   62.85    8.41
   6 -10  -3   20.43    5.12
  -6 -10   4   13.55    4.66
   6 -10  -4   18.70    5.16
  -6 -10   5    4.03    3.13
   6 -10  -5   -1.54    2.84
  -6 -10   6   17.34    4.96
  -6 -10   7   31.46    6.17
  -6 -10   8   12.10    4.87
  -6 -10   9   12.15    4.91
   6  10   9   20.43    6.13
   6  10  10    0.54    4.06
   6  10  11   16.64    6.16
   6 -11   8    8.67    5.41
   6 -11   7    8.68    6.23
   6 -11   6    1.38    4.35
   6 -11   5   18.07    6.07
   6 -11   4    9.29    4.46
   6 -11   3    7.91    4.47
   6 -11   2    0.51    4.23
   6 -11   1   52.36    8.72
   6 -11   0   -2.79    3.58
   6 -11  -1   55.92    8.61
   6 -11  -2    4.83    4.15
   6 -11  -3    6.85    4.11
   6 -11  -4   -0.47    2.93
  -6 -11   4    7.78    3.50
  -6 -11   5   12.75    4.36
   6 -11  -5   25.01    5.77
  -6 -11   6    6.34    4.21
  -6 -11   7   -0.44    3.45
  -6 -11   8   24.97    6.30
   6  11   9    5.61    5.13
  -6 -11   9   14.23    5.03
   6  11  10   -1.97    4.43
   6 -12   6   20.99    6.93
   6 -12   5   -7.89    5.39
   6 -12   4    4.55    4.43
   6 -12   3   55.88    9.42
   6 -12   2   46.97    8.78
   6 -12   1   12.37    5.57
   6 -12   0   16.45    5.46
   6 -12  -1    8.52    4.77
   6 -12  -2   31.14    6.95
   6 -12  -3   41.02    7.60
   6 -12  -4   10.15    4.74
  -6 -12   5   -2.62    4.21
   6 -12  -5   15.21    5.18
  -6 -12   6   32.14    6.72
  -6 -12   7    7.98    4.58
  -6 -12   8    2.81    4.05
   6 -13   4   23.23    6.98
   6 -13   3   25.78    6.88
   6 -13   2   -1.50    4.30
   6 -13   1   28.97    7.61
   6 -13   0   14.86    6.13
   6 -13  -1    8.40    4.59
   6 -13  -2   -4.76    4.60
   6 -13  -3   11.16    5.64
   6 -13  -4   -5.32    4.36
   6 -13  -5   26.70    6.74
  -6 -13   5   15.35    5.80
  -6 -13   6    5.93    4.60
  -6 -13   7    5.38    3.57
   7   0   0   -0.87    1.92
   7   0   0   -1.42    2.19
   7   0   1   18.05    3.39
   7   0  -1   11.86    2.46
   7   0  -1    9.70    2.92
   7   0   1   16.56    3.88
   7   0  -2   75.09    5.68
   7   0   2   74.31    6.98
   7   0   2   73.74    6.36
   7   0  -3  148.87    7.31
   7   0   3  128.17    9.46
   7   0   3  128.09    8.72
   7   0  -4  322.75   10.04
   7   0   4  341.20   15.47
   7   0   4  341.15   14.82
   7   0   5   -3.21    3.75
   7   0  -5    0.21    1.36
   7   0   5    1.63    3.44
   7   0   6   11.52    3.95
   7   0  -6   15.49    2.06
   7   0   6   11.32    4.27
   7   0  -7  311.11    7.13
   7   0   7  306.55   16.63
   7   0   7  304.69   16.44
   7   0   8   10.57    4.72
   7   0   8   11.22    4.41
   7   0   9    7.12    4.11
   7   0   9    2.45    4.23
   7   0  10   30.89    6.63
   7   0  10   24.21    6.28
   7   0  11   -0.21    3.96
   7   0  11   -0.45    3.79
   7   0  12    8.00    6.00
   7   0  13   16.92    5.89
   7   0  14   24.14    6.97
   7   0  15    3.86    5.57
   7  -1  15    0.94    5.28
   7  -1  14    5.10    5.03
   7  -1  13    3.64    6.29
   7  -1  12   -2.51    4.12
   7  -1  11   29.03    6.49
   7  -1  10   29.97    7.04
   7  -1   9   64.05    9.06
   7  -1   9   81.32    9.66
   7  -1   8   38.55    6.65
   7  -1   8   44.60    7.14
   7  -1   7  100.62   10.00
   7  -1   7  100.80    9.97
   7  -1   6   63.41    7.86
   7  -1   6   70.44    8.25
   7  -1   5   87.39    8.54
   7  -1   5   87.59    8.49
   7  -1   4  373.71   16.34
   7  -1   4  387.13   16.24
   7   1  -3  158.04    8.29
   7  -1   3  172.29   10.70
   7   1  -3  156.66    4.09
   7  -1   3  157.27   10.00
   7   1  -3  159.35    4.28
   7   1  -2  195.35    6.33
   7  -1   2  227.82   11.56
   7   1  -2  208.32    9.76
   7   1  -2  211.24    6.70
   7  -1   2  219.35   10.92
   7   1  -1   58.45    5.72
   7  -1   1   56.30    5.88
   7   1  -1   49.00    4.05
   7  -1   1   49.32    5.06
   7  -1   0   87.73    6.03
   7   1   0  105.08    7.66
   7  -1   0   91.79    6.72
   7   1   0   92.95    5.95
   7  -1  -1   50.85    4.89
   7   1   1   43.56    5.56
   7   1   1   53.96    5.15
   7   1   2  204.80   11.32
   7  -1  -2  201.45    8.64
   7   1   2  209.46   10.48
  -7   1  -3  165.92   10.51
   7   1   3  165.05   10.62
   7  -1  -3  172.16    7.38
   7  -1  -3  154.12    4.06
   7   1   3  155.84    9.68
   7   1   4  400.67   16.84
   7  -1  -4  399.67    9.96
   7   1   4  407.79   16.20
   7   1   5   88.18    8.62
   7  -1  -5   87.31    4.05
   7   1   5   83.83    8.25
   7   1   6   74.55    8.35
   7   1   6   70.51    8.01
   7   1   7  100.69    9.94
   7   1   7   94.90    9.50
   7   1   8   33.48    6.62
   7   1   8   33.57    6.29
   7   1   9   81.11    9.96
   7   1   9   69.84    9.09
   7   1  10   17.82    5.36
   7   1  10   14.78    4.79
   7   1  11   28.96    6.98
   7   1  11   36.50    7.62
   7   1  12    3.35    4.57
   7   1  12    5.48    4.30
   7   1  13  -11.50    6.19
   7   1  13    0.43    4.50
   7   1  14   -0.75    3.98
   7   1  15   -0.74    4.73
   7  -2  15    5.59    5.24
   7  -2  14   12.01    6.59
   7  -2  13   37.50    8.60
   7  -2  12    3.02    4.68
   7  -2  11   76.69   10.71
   7  -2  10   52.55    8.73
   7  -2   9  181.49   14.64
   7  -2   8   93.20   10.20
   7  -2   7  134.68   11.64
   7  -2   6   16.01    4.69
   7  -2   6   15.73    4.80
   7  -2   5   63.29    7.74
   7  -2   5   51.70    7.01
   7  -2   4   58.48    6.93
   7  -2   4   60.08    7.19
   7   2  -4   58.88    2.39
   7  -2   3  287.20   13.82
   7  -2   3  309.95   14.49
   7   2  -3  297.81    7.60
   7  -2   2  157.13    9.61
   7  -2   2  134.53    9.30
   7   2  -2  134.23    5.91
   7   2  -1  185.63    7.82
   7  -2   1  196.85   10.50
   7   2   0  481.03   16.75
  -7   2   0  480.08   15.10
   7  -2   0  453.82   14.90
   7   2   1  188.81   11.04
  -7   2  -1  176.82    9.79
   7  -2  -1  178.91    8.84
  -7   2  -2  155.99    9.73
   7   2   2  139.10    9.91
   7  -2  -2  141.28    7.28
   7  -2  -2  138.80    6.43
  -7   2  -3  299.15   13.90
   7   2   3  294.53   14.58
   7  -2  -3  306.60    7.60
   7   2   4   63.38    7.37
   7   2   5   53.10    7.39
   7   2   5   64.50    7.31
   7   2   6   15.19    5.29
   7   2   6   13.62    4.88
   7   2   7  154.40   12.01
   7   2   7  123.78   10.89
   7   2   8   90.13    9.75
   7   2   8   89.13    9.93
   7   2   9  195.19   14.35
   7   2   9  184.10   14.17
   7   2  10   44.83    7.99
   7   2  10   45.78    7.88
   7   2  11   69.64   10.05
   7   2  11   68.06    9.48
   7   2  12   -3.01    5.54
   7   2  12   -0.82    3.42
   7   2  13   44.70    8.94
   7   2  13   39.72    8.20
   7   2  14   48.22    9.84
   7   2  14   38.39    8.53
   7  -3  14   11.71    6.61
   7  -3  13    5.10    4.69
   7  -3  12    0.36    5.87
   7  -3  11    0.53    4.56
   7  -3  10    5.01    3.81
   7  -3   9    2.65    4.02
   7  -3   8   79.70    9.92
   7  -3   7   63.55    8.56
   7  -3   6   98.67    9.85
   7   3  -6   89.19    3.38
  -7   3   6   94.87    3.46
  -7   3   5   38.02    2.68
   7   3  -4   48.95    3.54
  -7   3   4   51.83    3.53
   7   3  -3  165.51    6.98
  -7   3   3  158.85    6.77
  -7   3   2   64.57    5.04
   7   3  -2   68.18    4.92
  -7   3   2   65.95    4.84
   7   3  -1  129.66    7.22
  -7   3   1  130.51    7.53
  -7   3   1  117.73    6.89
  -7   3   0   21.21    3.71
   7   3   0   13.18    2.96
  -7   3   0   12.92    3.14
  -7   3  -1  127.48    8.48
   7  -3  -1  129.72    7.54
  -7   3  -1  122.28    7.99
   7   3   2   72.73    7.76
  -7   3  -2   74.60    6.96
   7  -3  -2   67.68    5.11
  -7   3  -2   62.92    6.27
   7   3   3  179.97   11.92
   7  -3  -3  165.63    6.90
  -7   3  -3  175.42   10.63
   7  -3  -4   54.10    3.58
   7   3   4   59.09    7.35
   7   3   5   45.87    6.65
   7   3   6  102.14    9.87
   7   3   7   49.26    7.67
   7   3   8   82.55    9.44
   7   3   9   -2.05    4.31
   7   3   9    0.47    3.77
   7   3  10   10.86    5.39
   7   3  10    6.29    4.32
   7   3  11   -3.28    4.91
   7   3  11    5.40    3.75
   7   3  12    6.66    5.58
   7   3  12   13.27    5.43
   7   3  13   19.36    6.72
   7   3  13    0.79    4.27
   7   3  14   22.81    7.69
   7   3  14   11.92    5.94
   7   3  15    5.32    5.23
   7   4  -7   42.85    3.48
   7   4  -4   10.53    2.27
  -7   4   4    6.98    2.06
  -7   4   3  168.31    7.29
   7   4  -3  154.34    7.87
  -7   4   3  169.69    8.31
   7   4  -2   33.80    4.08
  -7   4   2   34.99    4.25
  -7   4   2   40.51    4.17
  -7   4   1   75.26    5.94
   7  -4   1   76.33    7.30
   7   4  -1   75.83    6.16
  -7   4   1   83.46    6.51
   7   4   0  126.52    8.24
  -7   4   0  126.10    8.08
   7  -4   0  116.66    8.19
  -7   4   0  128.64    8.34
   7   4   1   81.07    7.05
  -7   4  -1   83.81    7.14
   7  -4  -1   71.87    6.33
  -7   4  -1   81.38    7.09
  -7   4  -2   39.97    5.51
  -7   4  -2   38.28    5.15
   7  -4  -2   37.07    4.32
   7   4   3  175.54   12.19
   7  -4  -3  164.27    7.86
   7  -4  -4   10.52    2.34
   7   4   4    9.16    3.84
   7   4   5  104.99   10.03
   7   4   6   51.66    7.77
   7   4   7   49.77    7.77
   7   4   8  107.99   10.78
   7   4   9   59.19    8.46
   7   4  10   22.63    5.98
   7   4  11   14.99    6.14
   7   4  11   16.15    5.71
   7   4  12   27.12    7.13
   7   4  12   34.73    7.58
   7   4  13   14.25    5.80
   7   4  13    0.20    3.86
   7   4  14    2.78    4.92
   7   4  14    7.11    5.13
   7   4  15   20.38    6.60
   7   5  -7   41.82    4.32
  -7   5   4  199.51    7.30
   7   5  -4  181.33    9.39
  -7   5   3   38.75    4.01
  -7   5   3   31.74    4.37
   7   5  -3   39.09    4.70
   7   5  -2    1.04    2.23
   7  -5   2    4.72    3.22
  -7   5   2    2.21    2.71
  -7   5   2    2.94    2.04
  -7   5   1  125.15    7.86
   7  -5   1  124.95    9.63
   7   5  -1  124.10    8.45
  -7   5   1  119.73    8.46
  -7   5   0    4.28    2.77
   7  -5   0    1.65    3.01
  -7   5   0    2.81    2.39
   7   5   0    1.35    1.84
   7   5   1  123.73    9.02
  -7   5  -1  129.14    8.90
   7  -5  -1  126.31    8.84
  -7   5  -1  122.21    9.28
   7  -5  -2    4.66    2.61
   7  -5  -3   41.96    4.72
   7  -5  -4  191.95    9.24
   7  -5  -5  129.12    7.24
   7   5   5  141.29   11.89
   7   5   6   17.70    5.49
   7   5   7   48.94    7.57
  -7  -5   8  131.18    7.01
   7   5   8  119.21   11.77
  -7  -5   9   23.74    3.23
   7   5   9   26.71    6.65
   7   5  10   -1.29    3.41
   7   5  11   49.20    8.50
   7   5  12   16.19    5.67
   7   5  12    0.39    5.51
   7   5  13    3.13    4.71
   7   5  13    2.54    4.51
   7   5  14   23.54    6.71
   7   6  -5   10.22    2.74
  -7   6   5    7.40    1.51
   7  -6   4   78.99    9.13
  -7   6   4   73.08    4.90
   7   6  -4   73.29    6.95
   7  -6   3   28.88    5.90
   7   6  -3   32.73    4.82
  -7   6   3   37.97    4.20
   7  -6   2   51.53    7.16
  -7   6   2   39.59    4.59
   7   6  -2   52.86    6.05
  -7   6   1   69.85    6.49
  -7   6   1   56.59    6.67
   7  -6   1   64.27    7.29
   7   6  -1   61.07    6.62
  -7   6   0   78.16    7.21
   7  -6   0   82.23    8.11
   7  -6  -1   64.50    6.92
   7  -6  -2   47.23    5.73
   7  -6  -3   45.62    5.14
   7  -6  -4   89.77    7.07
   7  -6  -5    7.54    2.54
   7   6   6   13.02    5.32
  -7  -6   7  107.30    7.33
   7   6   7  125.21   12.11
  -7  -6   8   55.81    5.34
   7   6   8   45.72    7.69
   7   6   9    1.49    4.01
   7   6  10   20.94    6.08
   7   6  11   20.52    5.56
   7   6  12   33.31    6.99
   7   6  13    7.07    5.56
   7   6  14    7.67    4.74
   7  -7   7  101.80   12.03
   7  -7   6    2.40    4.11
   7  -7   5    5.38    3.91
   7  -7   4    0.19    3.81
   7   7  -4    2.14    2.48
  -7   7   4    4.81    2.22
   7  -7   3   81.36    9.44
  -7   7   3   78.89    6.28
  -7   7   2  139.50    8.88
   7  -7   2  140.86   11.74
  -7   7   1  187.25   10.91
   7  -7   1  182.18   12.83
   7  -7   0  211.43   13.25
   7  -7  -1  178.03   11.74
   7  -7  -2  162.55   10.76
   7  -7  -3  100.34    8.44
   7  -7  -4    2.75    2.57
   7  -7  -5    5.15    2.70
   7   7   6   -2.29    4.64
  -7  -7   7   95.15    7.71
   7   7   7   90.78   10.89
  -7  -7   8   19.44    3.80
   7   7   8   28.09    6.88
   7   7   9   29.38    6.93
   7   7  10   18.58    5.67
   7   7  11   17.88    6.37
   7   7  12   10.66    4.58
   7   7  13   37.43    8.20
   7  -8  11   17.15    8.11
   7  -8  10   46.41    9.50
   7  -8   9    2.33    3.57
   7  -8   8   31.75    7.05
   7  -8   7    9.58    5.34
   7  -8   6   63.42    9.68
   7  -8   5   50.91    8.23
   7  -8   4  101.98   11.26
   7  -8   3   13.17    5.06
   7  -8   2   40.44    7.35
   7  -8   1   28.28    5.97
   7  -8   0  393.91   18.86
   7  -8  -1   20.10    5.04
   7  -8  -2   45.99    6.51
   7  -8  -3    6.26    2.79
   7  -8  -4  100.94    8.91
   7  -8  -5   55.84    6.65
  -7  -8   6   70.55    7.33
  -7  -8   7    1.32    2.41
   7   8   7    3.56    4.80
   7   8   8   49.84    8.54
  -7  -8   8   43.91    5.90
   7   8   9   -1.47    4.91
   7   8  10   36.73    8.22
   7   8  11    0.89    4.19
   7   8  12   26.56    7.57
   7  -9  10   -2.31    5.43
   7  -9   9   23.49    7.56
   7  -9   8    4.16    4.43
   7  -9   7   60.16   10.03
   7  -9   6   62.40    9.89
   7  -9   5   24.42    6.78
   7  -9   4   60.78    9.30
   7  -9   3   44.70    7.76
   7  -9   2   74.20    9.71
   7  -9   1  150.29   12.79
   7  -9   0    9.94    4.36
   7  -9  -1  139.89   11.77
   7  -9  -2   49.52    7.25
   7  -9  -3   38.32    6.39
   7  -9  -4   63.20    7.83
   7  -9  -5   14.72    4.50
  -7  -9   6   64.54    7.58
  -7  -9   7   54.11    7.23
   7   9   8    9.06    5.21
  -7  -9   8    0.84    2.57
   7   9   9   53.84    9.64
   7   9  10    1.79    4.04
   7   9  11   35.00    7.84
   7 -10   9    2.48    4.14
   7 -10   8    6.95    4.66
   7 -10   7   14.06    5.44
   7 -10   6   11.95    6.62
   7 -10   5   29.12    6.99
   7 -10   4   55.41    9.40
   7 -10   3   26.51    6.54
   7 -10   2    9.07    4.59
   7 -10   1   48.56    8.09
   7 -10   0   13.98    4.38
   7 -10  -1   51.17    7.71
   7 -10  -2   15.11    4.59
   7 -10  -3   32.62    6.41
   7 -10  -4   59.16    8.09
   7 -10  -5   22.85    5.20
  -7 -10   7    4.81    3.42
   7  10   8   13.61    6.48
   7  10   9   -2.00    3.93
   7  10  10   14.11    6.24
   7 -11   7   18.42    6.26
   7 -11   6   15.82    6.47
   7 -11   5    1.79    3.65
   7 -11   4    4.37    4.90
   7 -11   3   11.19    4.50
   7 -11   2   63.81    9.56
   7 -11   1   11.67    5.10
   7 -11   0   31.42    6.78
   7 -11  -1   16.54    5.87
   7 -11  -2   64.73    8.87
   7 -11  -3   12.04    4.88
   7 -11  -4    4.04    3.59
   7 -11  -5    5.75    3.34
  -7 -11   7   16.25    5.03
   7  11   8   13.02    6.20
   7 -12   5    4.94    4.70
   7 -12   4    6.79    5.11
   7 -12   3    9.93    5.17
   7 -12   2    5.50    4.52
   7 -12   1   11.36    4.84
   7 -12   0   -0.59    3.18
   7 -12  -1    7.26    4.46
   7 -12  -2   -1.00    3.59
   7 -12  -3   11.28    4.79
   7 -12  -4   14.76    5.80
   7 -12  -5   -4.33    3.68
   7 -13   2    2.92    3.99
   7 -13   1   11.79    5.42
   7 -13   0   -9.25    4.68
   7 -13  -1    8.45    5.04
   7 -13  -2    6.22    4.51
   7 -13  -3   24.51    6.32
   7 -13  -4   -3.90    4.12
   7 -13  -5    9.84    5.00
   8   0   0    1.12    1.98
   8   0   0    1.36    2.57
   8   0  -1   56.58    4.55
   8   0  -1   70.41    6.25
   8   0   1   64.87    6.66
   8   0   1   75.94    6.55
   8   0   2   27.19    4.57
   8   0  -2   25.19    3.88
   8   0   2   31.73    5.33
   8   0   3    1.22    2.99
   8   0  -3    4.07    2.19
   8   0   3    0.72    2.72
   8   0  -4   81.24    5.64
   8   0   4   74.37    8.26
   8   0   4   81.23    8.10
   8   0   5   47.20    6.60
   8   0  -5   53.97    4.29
   8   0   5   57.31    7.39
   8   0   6   10.94    4.20
   8   0  -6   11.13    2.02
   8   0   6   15.64    4.68
   8   0   7   23.71    5.59
   8   0  -7   17.75    2.00
   8   0   7   24.58    6.28
   8   0   8    8.91    4.21
   8   0   8    4.07    5.01
   8   0   9   59.33    8.89
   8   0   9   66.29    9.07
   8   0  10    9.78    4.58
   8   0  10    8.09    4.93
   8   0  11   45.52    9.01
   8   0  11   37.50    8.02
   8   0  12   11.15    5.48
   8   0  13   17.00    6.06
   8   0  14   -3.14    5.76
   8  -1  14    5.96    6.40
   8  -1  13    9.98    5.19
   8  -1  12    6.40    4.90
   8  -1  11   10.61    5.71
   8  -1  10    9.51    5.00
   8   1  -9   22.71    2.54
   8  -1   9   23.90    6.40
   8  -1   9   17.78    5.12
   8  -1   8   97.78   10.57
   8  -1   8  107.69   11.25
   8  -1   7   75.28    9.11
   8   1  -7   70.59    5.03
   8  -1   7   65.58    8.79
   8   1  -6  110.15    6.53
   8  -1   6  130.46   11.38
   8  -1   6  132.53   11.20
   8  -1   5  119.39   10.33
   8   1  -5  119.84    7.16
   8  -1   5  116.93   10.24
   8   1  -4  107.64    7.09
   8  -1   4  119.73    9.99
   8  -1   4  133.10   10.17
   8  -1   3   37.64    5.49
   8   1  -3   39.70    4.70
   8  -1   3   34.14    5.60
   8   1  -3   33.15    2.12
   8   1  -2   17.47    2.49
   8   1  -2   17.40    3.84
   8   1  -2   16.89    2.17
   8  -1   2   21.12    4.45
   8  -1   2   20.71    4.37
   8  -1   1   89.55    7.24
   8   1  -1  109.78    8.14
   8  -1   1  106.68    8.29
   8   1  -1  106.49    6.17
   8   1   0  214.45   11.57
   8  -1   0  239.92   11.59
   8   1   0  228.58    9.93
   8   1   1  114.17    8.87
   8  -1  -1  111.50    7.64
   8   1   1  106.99    7.48
   8   1   2   17.81    3.93
   8  -1  -2   15.82    2.39
   8   1   2   14.24    3.88
   8  -1  -2   18.91    3.47
   8   1   3   34.42    5.22
   8   1   3   36.31    5.62
   8  -1  -3   34.93    3.86
   8  -1  -3   35.65    2.21
   8   1   4  109.96    9.86
   8  -1  -4  119.10    6.23
   8   1   4  103.57    8.89
   8   1   5  125.76   10.80
   8  -1  -5  119.51    5.50
   8   1   5  108.18    9.53
   8   1   6  127.45   11.06
   8   1   6  102.96    9.75
   8   1   7   71.72    8.64
   8   1   7   84.09    9.46
   8   1   8  114.32   11.27
   8   1   8   94.33   10.47
   8   1   9   21.09    6.05
   8   1   9   32.30    6.60
   8   1  10   10.23    5.48
   8   1  10   13.72    5.18
   8   1  11    5.00    4.71
   8   1  11   17.05    6.09
   8   1  12    8.16    5.17
   8   1  12    7.89    5.14
   8   1  13   15.25    5.60
   8   1  13    2.03    4.53
   8   1  14    7.70    6.89
   8  -2  14    0.58    6.16
   8  -2  13   -4.61    5.12
   8  -2  12    3.16    4.66
   8  -2  11   45.66    8.69
   8  -2  10   42.24    8.13
   8  -2   9   -0.22    4.58
   8  -2   8   55.80    8.93
   8  -2   7   53.12    7.91
   8  -2   6   25.07    6.36
   8  -2   6   12.11    4.47
   8  -2   5  207.14   13.61
   8  -2   5  209.36   13.79
   8  -2   4  300.08   15.48
   8  -2   4  293.68   15.54
   8  -2   3  315.07   15.15
   8  -2   3  271.35   14.46
   8   2  -3  293.10    7.78
   8   2  -3  291.10    7.69
   8   2  -2  252.11   12.42
   8  -2   2  251.18   13.43
   8   2  -2  252.15    8.57
   8   2  -2  250.22    8.55
   8   2  -1   45.94    4.31
   8   2  -1   66.45    6.85
   8  -2   1   53.90    6.14
   8   2  -1   47.90    4.51
   8   2   0    1.99    2.91
   8  -2   0    3.47    2.91
   8   2   0    0.88    2.05
   8  -2  -1   57.60    5.68
   8   2   1   58.77    6.84
   8   2   1   60.00    6.02
   8   2   2  276.63   14.34
   8  -2  -2  261.07   10.79
   8  -2  -2  263.58    9.15
   8   2   2  255.23   12.28
   8   2   3  285.08   15.10
   8  -2  -3  288.37    7.68
   8   2   3  289.94   13.91
   8   2   4  297.65   15.76
   8   2   4  291.13   14.71
   8   2   5  230.69   14.36
   8   2   5  178.81   12.17
   8   2   6   14.24    4.82
   8   2   6   14.92    4.81
   8   2   7   41.56    6.79
   8   2   7   46.13    7.68
   8   2   8   52.81    8.24
   8   2   8   51.98    7.96
   8   2   9    8.26    4.90
   8   2   9    8.25    4.86
   8   2  10   30.16    6.71
   8   2  10   62.31    9.11
   8   2  11   18.82    5.88
   8   2  11   37.47    8.05
   8   2  12   -0.42    4.10
   8   2  12    0.43    4.28
   8   2  13    2.11    4.03
   8   2  13   13.55    5.73
   8   2  14   -0.17    5.57
   8   2  14   12.60    6.36
   8  -3  13   10.97    5.18
   8  -3  12   10.46    6.13
   8  -3  11    5.18    4.55
   8  -3  10   12.80    5.48
   8  -3   9   30.39    7.13
   8  -3   8    7.96    4.48
   8  -3   7  -13.38    5.12
   8  -3   6   77.56    9.25
   8   3  -4   15.91    2.11
  -8   3   4   12.73    1.88
   8   3  -3   46.61    3.80
  -8   3   3   52.95    4.09
  -8   3   2    8.05    2.47
   8   3  -2    8.63    2.34
   8   3  -1   83.81    6.10
  -8   3   1   90.44    6.46
  -8   3   0    1.31    2.16
   8   3   0    0.19    1.49
  -8   3   0   -0.96    2.33
   8   3   1   85.01    8.42
  -8   3  -1   76.80    7.24
   8  -3  -1   88.09    6.55
  -8   3  -1   90.75    7.33
   8  -3  -2    7.85    2.46
  -8   3  -2    3.58    2.58
   8   3   3   43.25    6.90
   8  -3  -3   42.91    3.81
   8  -3  -4   12.37    1.81
   8   3   4   11.21    4.71
   8   3   5    7.11    4.08
   8   3   6   73.84    8.79
   8   3   7    9.20    4.50
   8   3   7    6.45    3.99
   8   3   8   11.52    4.86
   8   3   8    5.29    4.47
   8   3   9   53.31    8.61
   8   3   9   43.36    7.80
   8   3  10    7.03    4.14
   8   3  10    4.38    4.52
   8   3  11    8.12    4.93
   8   3  11    2.44    3.75
   8   3  12    6.96    4.91
   8   3  12   15.05    6.79
   8   3  13   14.10    6.47
   8   3  13   -3.98    4.78
   8   3  14    5.42    4.19
   8   4  -6   39.11    3.05
  -8   4   6   43.95    3.13
  -8   4   5   19.44    2.61
  -8   4   4    9.60    2.18
   8   4  -4    6.87    2.17
  -8   4   3    5.78    2.00
   8   4  -3    3.96    1.88
  -8   4   2   35.36    4.25
  -8   4   2   38.05    4.40
   8   4  -2   35.32    4.17
  -8   4   1    2.34    2.08
   8  -4   1   11.20    3.75
  -8   4   1   10.03    3.19
   8   4  -1    8.06    2.56
  -8   4   0    6.78    3.03
   8  -4   0    7.84    3.05
  -8   4   0    3.91    2.44
   8   4   0    7.25    2.65
  -8   4  -1    7.83    3.00
   8  -4  -1    7.28    2.85
  -8   4  -1    9.07    3.29
   8   4   1    7.44    3.05
   8   4   2   50.64    7.09
   8  -4  -2   37.40    4.45
   8  -4  -3    6.32    2.28
   8   4   3   10.48    4.53
   8  -4  -4    6.88    1.86
   8   4   4    3.70    3.75
   8   4   5   17.10    5.04
   8   4   6   25.64    6.09
   8   4   7   -1.19    3.53
   8   4   8   66.10    8.84
   8   4   9    9.38    4.73
   8   4  10   27.09    6.95
   8   4  10   11.95    5.49
   8   4  11   44.37    8.57
   8   4  11   39.16    8.30
   8   4  12    2.36    4.37
   8   4  12   18.94    6.52
   8   4  13   -2.19    4.40
   8   4  13    1.79    3.69
   8   4  14    3.91    3.83
  -8   5   5   24.08    3.45
  -8   5   4   42.44    4.65
   8   5  -4   34.89    4.23
  -8   5   3   31.26    4.34
  -8   5   3   26.42    3.52
   8   5  -3   20.84    3.50
   8   5  -2    1.97    1.91
   8  -5   2    2.88    3.09
  -8   5   2    3.96    2.51
  -8   5   2    1.02    1.74
  -8   5   1   46.96    5.58
   8  -5   1   46.46    6.22
   8   5  -1   42.89    5.31
  -8   5   1   46.33    5.13
  -8   5   0  188.45   10.64
   8  -5   0  208.17   12.05
  -8   5   0  213.99   11.78
   8   5   0  180.33   10.67
   8  -5  -1   41.84    5.39
   8  -5  -2    2.03    1.90
   8  -5  -3   25.20    3.69
   8  -5  -4   40.27    4.37
   8   5   4   32.91    6.36
   8  -5  -5   23.08    3.29
   8   5   5   33.18    6.66
   8   5   6   48.59    7.85
   8   5   7   46.57    8.01
   8   5   8  128.63   12.69
   8   5   9   39.87    7.86
   8   5  10    6.42    4.24
   8   5  11    6.21    4.37
   8   5  11   -2.10    5.63
   8   5  12    9.95    5.65
   8   5  12    7.03    4.52
   8   5  13   14.98    6.54
   8   5  13    3.85    4.80
   8  -6   4   17.67    5.17
   8   6  -4   13.72    3.09
  -8   6   4   19.05    3.92
   8  -6   3    5.70    3.26
  -8   6   3   -2.12    2.31
  -8   6   3    2.13    1.87
   8   6  -3    0.91    1.73
   8  -6   2   24.64    5.28
  -8   6   2   33.13    5.25
  -8   6   2   22.40    3.69
   8   6  -2   31.21    4.72
  -8   6   1   15.72    3.55
   8  -6   1   18.54    4.95
  -8   6   1    9.31    2.97
   8  -6   0    9.34    3.43
   8  -6  -1    4.96    2.63
   8  -6  -2   30.18    4.79
   8  -6  -3   -0.64    2.24
   8  -6  -4   15.36    3.26
   8   6   5   29.03    6.78
   8  -6  -5   23.95    3.81
   8   6   6    2.78    3.26
   8   6   7   66.29    9.36
   8   6   8    9.47    4.93
   8   6   9   22.14    6.62
   8   6  10   16.36    5.72
   8   6  11    1.59    5.14
   8   6  12   18.28    6.43
   8   6  13   -0.84    4.21
   8  -7   7   27.80    7.48
   8  -7   6   69.10    9.87
   8  -7   5  101.70   11.24
   8  -7   4  142.24   12.82
   8  -7   3  125.19   11.69
  -8   7   2   87.57    7.18
   8  -7   2   84.35    9.46
   8  -7   1   28.56    6.00
   8  -7   0   87.71    8.92
   8  -7  -1   41.51    6.16
   8  -7  -2   92.32    8.42
   8  -7  -3  135.06    9.70
   8  -7  -4  125.52    9.08
   8  -7  -5  104.45    8.09
   8   7   5  114.82   12.32
   8   7   6   77.22   10.44
   8   7   7   21.71    6.33
   8   7   8   56.16    9.31
   8   7   9   78.81   11.16
   8   7  10   11.12    5.45
   8   7  11   21.96    6.25
   8   7  12   11.57    5.46
   8  -8  10    1.26    4.76
   8  -8   9   14.11    6.17
   8  -8   8   36.35    8.09
   8  -8   7   21.83    6.55
   8  -8   6   11.09    5.43
   8  -8   5    3.92    4.09
   8  -8   4   16.59    5.36
   8  -8   3   22.25    6.09
   8  -8   2  105.48   11.11
   8  -8   1  114.62   10.92
   8  -8   0   34.33    6.38
   8  -8  -1  115.92   10.33
   8  -8  -2   96.92    9.17
   8  -8  -3   20.66    4.69
   8  -8  -4   23.03    4.62
   8  -8  -5   -0.11    2.02
   8   8   6   20.20    6.00
   8   8   7   35.64    7.65
   8   8   8   45.86    8.74
   8   8   9    7.45    4.43
   8   8  10    7.24    5.19
   8   8  11   21.25    6.76
   8  -9   9    0.80    5.70
   8  -9   8    7.05    5.33
   8  -9   7   -4.06    4.04
   8  -9   6   24.49    6.80
   8  -9   5   17.57    6.65
   8  -9   4   73.69   10.22
   8  -9   3   41.27    7.93
   8  -9   2   33.56    6.81
   8  -9   1   -0.83    3.15
   8  -9   0   21.20    5.50
   8  -9  -1   -1.05    2.97
   8  -9  -2   28.38    6.01
   8  -9  -3   38.99    6.33
   8  -9  -4   64.22    7.83
   8  -9  -5   14.40    4.37
   8   9   7   11.10    5.82
   8   9   8    9.49    6.03
   8   9   9   -8.99    5.58
   8   9  10   20.64    7.31
   8 -10   8   25.89    7.03
   8 -10   7   14.25    6.07
   8 -10   6   11.52    5.96
   8 -10   5    2.40    4.34
   8 -10   4   30.41    7.09
   8 -10   3   17.86    5.41
   8 -10   2    6.58    4.10
   8 -10   1   21.86    5.81
   8 -10   0    2.95    3.34
   8 -10  -1   19.95    5.02
   8 -10  -2    1.20    3.22
   8 -10  -3   11.60    4.18
   8 -10  -4   28.10    6.18
   8 -10  -5   -1.93    2.74
   8  10   7   19.88    6.83
   8  10   8   15.03    6.21
   8 -11   6    3.02    4.04
   8 -11   5   14.50    5.54
   8 -11   4   -1.17    2.94
   8 -11   3   15.91    6.07
   8 -11   2    1.10    3.33
   8 -11   1   16.96    5.56
   8 -11   0    0.34    3.53
   8 -11  -1   13.38    5.03
   8 -11  -2    5.40    3.83
   8 -11  -3   18.93    6.02
   8 -11  -4    1.18    2.83
   8 -11  -5   14.81    4.54
   8 -12   4   -1.12    4.12
   8 -12   3    5.17    4.46
   8 -12   2   23.95    7.01
   8 -12   1   54.09    9.48
   8 -12   0   28.67    6.69
   8 -12  -1   23.91    6.13
   8 -12  -2   53.07    8.75
   8 -12  -3   -3.95    3.59
   8 -12  -4   -6.31    4.42
   8 -12  -5   11.00    4.36
   8 -13   0   31.96    7.86
   8 -13  -1    7.83    5.86
   8 -13  -2   17.33    5.72
   8 -13  -3    3.42    3.26
   8 -13  -4   10.05    4.20
   9   0   0    0.22    2.33
   9   0   0    1.46    2.40
   9   0  -1    7.31    2.22
   9   0   1    3.34    2.79
   9   0  -1    5.72    3.20
   9   0   1    1.45    2.71
   9   0  -2  594.32   17.93
   9   0   2  576.79   20.77
   9   0   2  612.55   19.64
   9   0   3   26.35    4.99
   9   0  -3   30.09    4.14
   9   0   3   22.71    5.18
   9   0  -3   27.54    1.61
   9   0   4    9.27    3.93
   9   0  -4    8.23    2.44
   9   0   4   12.25    4.48
   9   0  -5  156.57    7.78
   9   0   5  144.33   11.74
   9   0   5  140.59   11.41
   9   0   6   49.58    7.68
   9   0  -6   43.00    3.69
   9   0   6   45.69    7.53
   9   0   7  299.93   18.15
   9   0   7  265.89   16.81
   9   0   8   -1.17    4.66
   9   0   8  -14.60    5.48
   9   0   9   83.92   10.24
   9   0   9  102.49   11.53
   9   0  10   13.76    5.63
   9   0  10   14.72    5.62
   9   0  11   31.97    7.53
   9   0  11   44.84    8.95
   9   0  12    4.26    5.28
   9   0  13   -3.21    6.05
   9  -1  13   10.08    6.45
   9  -1  12   11.91    6.13
   9  -1  11   15.90    6.02
   9  -1  10   15.33    6.37
   9  -1   9    4.99    4.38
   9  -1   9    6.58    4.54
   9  -1   8   74.49    9.90
   9   1  -8   56.91    4.18
   9  -1   8   80.87   10.21
   9  -1   7   35.26    7.22
   9   1  -7   30.37    3.55
   9  -1   7   28.90    6.57
   9  -1   6   31.93    6.17
   9   1  -6   34.86    4.07
   9  -1   6   31.64    6.16
   9  -1   5   35.48    6.63
   9   1  -5   49.32    5.01
   9  -1   5   41.76    7.03
   9  -1   4   66.36    7.98
   9   1  -4   70.14    6.16
   9  -1   4   59.83    7.67
   9  -1   3   40.15    6.24
   9   1  -3   27.98    4.20
   9  -1   3   24.89    5.33
   9   1  -3   31.05    2.09
   9   1  -2   31.07    3.07
   9   1  -2   25.21    2.97
   9  -1   2   21.95    4.40
   9   1  -2   31.16    4.77
   9  -1   2   25.02    5.42
   9  -1   1  417.67   15.56
   9   1  -1  417.00   16.24
   9  -1   1  390.97   16.41
   9   1  -1  410.71   12.64
   9   1   0  131.53    9.62
   9  -1   0  151.60    9.90
   9   1   0  139.99    8.29
   9   1   1  384.80   16.69
   9  -1  -1  405.41   15.24
   9   1   1  373.30   14.40
   9  -1  -2   29.62    3.23
   9   1   2   27.15    4.75
   9   1   2   31.73    5.81
   9  -1  -2   32.58    4.51
   9   1   3   26.12    4.81
   9   1   3   29.37    5.80
   9  -1  -3   30.97    2.08
   9  -1  -3   40.60    4.56
   9   1   4   81.60    9.05
   9  -1  -4   61.45    5.14
   9   1   4   73.84    7.99
   9   1   5   45.50    7.03
   9   1   5   48.95    7.23
   9  -1  -5   32.15    3.28
   9   1   6   40.48    6.80
   9   1   6   34.59    6.90
   9   1   7   31.28    6.55
   9   1   7   23.12    6.04
   9   1   8   71.82    9.43
   9   1   8   86.63   10.39
   9   1   9    6.13    3.63
   9   1   9    0.25    3.86
   9   1  10    9.47    4.80
   9   1  10    8.43    4.09
   9   1  11   11.38    5.19
   9   1  11    8.63    5.50
   9   1  12   10.70    5.09
   9   1  12   16.95    7.06
   9   1  13    3.09    5.29
   9   1  13    7.22    4.99
   9  -2  13   33.57    8.75
   9  -2  12   31.13    7.56
   9  -2  11   -2.20    4.81
   9  -2  10    5.10    4.47
   9  -2   9   -4.25    4.73
   9  -2   8   16.48    5.48
   9  -2   7   57.79    8.77
   9  -2   6    7.83    3.76
   9  -2   5  152.50   12.29
   9   2  -5  134.23    8.82
   9  -2   5  144.45   12.11
   9  -2   4  214.54   13.56
   9   2  -4  217.37   11.43
   9  -2   4  235.09   14.81
   9   2  -3  113.64    8.69
   9  -2   3  116.55   10.24
   9   2  -3  106.95    4.75
   9   2  -3  114.27    5.05
   9   2  -2    5.95    1.68
   9   2  -2    0.97    1.55
   9   2  -2    4.33    2.82
   9  -2   2    2.89    2.85
   9   2  -1   66.21    5.29
   9   2  -1   78.69    7.99
   9  -2   1   83.72    8.17
   9   2  -1   67.95    5.55
   9   2   0   61.37    7.24
   9  -2   0   59.13    6.62
   9   2   0   54.52    5.47
   9   2   1   74.20    7.94
   9  -2  -1   64.25    6.33
   9  -2  -1   81.99    6.27
   9   2   1   87.70    7.33
   9   2   2    5.65    2.98
   9  -2  -2    2.81    1.68
   9   2   2    5.04    3.55
   9   2   3  116.81   10.28
   9  -2  -3  118.92    5.00
   9   2   3  111.35    9.14
   9   2   4  226.64   14.56
   9   2   4  195.40   12.61
   9   2   5  110.83   10.65
   9   2   5  137.55   11.30
   9   2   6   15.37    4.59
   9   2   6   10.56    4.61
   9   2   7   62.23    8.58
   9   2   7   85.11   10.09
   9   2   8   32.37    6.72
   9   2   8   41.25    7.87
   9   2   9   -2.24    4.29
   9   2   9    7.83    5.67
   9   2  10   13.78    5.66
   9   2  10   14.96    5.29
   9   2  11    6.67    5.08
   9   2  11    0.44    4.26
   9   2  12    1.30    4.56
   9   2  12   -1.97    5.00
   9   2  13   18.34    6.83
   9   2  13   16.09    6.13
   9  -3  12    8.05    5.32
   9  -3  11   36.05    8.29
   9  -3  10   34.44    7.40
   9  -3   9   22.31    6.93
   9  -3   8    2.37    4.19
   9   3  -4   17.80    2.00
   9   3  -4   20.14    2.08
   9   3  -3   41.56    3.68
   9   3  -3   40.54    3.64
   9   3  -2   92.87    6.01
   9   3  -1  100.64    9.22
   9   3  -1   99.58    6.88
   9  -3   0    3.88    2.65
   9   3   0   -0.12    3.06
   9   3   0    1.16    2.02
   9   3   1  105.78    9.71
   9  -3  -1   98.40    7.21
   9   3   2   85.33    8.99
   9  -3  -2   95.36    6.37
   9   3   3   40.23    6.97
   9  -3  -3   41.61    3.70
   9  -3  -4   18.25    1.97
   9   3   4   21.92    5.34
   9   3   4   12.53    4.17
   9   3   5   67.61    8.33
   9   3   5   59.07    8.31
   9   3   6   40.43    7.05
   9   3   6   42.04    7.25
   9   3   7   29.95    6.47
   9   3   7   24.95    6.27
   9   3   8   -4.03    4.93
   9   3   8    1.66    3.76
   9   3   9   23.21    6.33
   9   3   9    8.90    4.94
   9   3  10   32.95    7.66
   9   3  10   38.79    8.33
   9   3  11   22.37    6.41
   9   3  11   52.01    9.25
   9   3  12    2.65    4.91
   9   3  12   -0.25    4.24
   9   3  13    5.72    4.52
   9   4  -3  125.64    7.24
  -9   4   3  125.48    7.07
  -9   4   2    6.44    2.42
   9   4  -2    3.67    1.66
  -9   4   1   29.24    4.36
   9  -4   1   29.60    5.48
  -9   4   1   32.42    4.63
   9   4  -1   30.15    4.18
   9   4   0   65.66    6.38
  -9   4   0   64.40    6.61
   9  -4   0   75.03    7.31
  -9   4   0   59.80    6.26
  -9   4  -1   36.54    5.36
   9   4   1   27.78    5.75
   9  -4  -1   27.92    4.26
   9   4   1   32.16    4.81
   9   4   2   11.14    4.43
   9  -4  -2    5.36    2.27
   9   4   3  132.74   11.74
   9  -4  -3  127.53    7.00
   9  -4  -4    1.38    1.49
   9   4   4    4.36    3.24
   9   4   5   48.84    7.91
   9   4   6   63.31    8.73
   9   4   7    6.43    4.40
   9   4   8   44.52    8.30
   9   4   8   43.08    8.04
   9   4   9   23.95    6.60
   9   4   9   51.79    9.02
   9   4  10   12.13    6.59
   9   4  10    8.34    4.06
   9   4  11   11.25    5.58
   9   4  11   -1.69    4.98
   9   4  12   53.17    9.99
   9   4  12   50.88    9.67
   9   5  -2   52.18    5.50
  -9   5   2   57.95    5.88
   9  -5   2   63.44    7.90
  -9   5   2   62.01    5.94
  -9   5   1   62.12    6.44
   9  -5   1   64.27    7.42
  -9   5   1   69.82    6.68
   9   5  -1   60.72    6.31
   9  -5   0   66.92    7.30
   9  -5  -1   70.08    6.94
   9   5   2   68.53    9.10
   9  -5  -2   61.74    6.13
   9   5   3   56.06    7.95
   9  -5  -3   54.82    5.31
   9  -5  -4   19.89    3.27
   9   5   4   23.70    5.81
   9   5   5   17.72    5.99
   9   5   6   12.30    5.28
   9   5   7   14.91    5.23
   9   5   8   -0.18    4.43
   9   5   9   13.54    4.95
   9   5  10   38.23    7.81
   9   5  10   27.81    7.10
   9   5  11   -9.75    5.15
   9   5  11   -5.94    4.92
   9   5  12    0.78    3.66
   9   5  12    8.51    5.89
   9  -6   4  159.03   13.80
   9  -6   3   12.28    4.43
   9  -6   2    7.87    3.73
   9  -6   1    0.53    2.93
   9  -6   0    4.09    2.95
   9  -6  -1    2.91    2.55
   9  -6  -2    8.59    3.09
   9   6   3   10.96    5.09
   9  -6  -3    9.96    2.95
   9   6   4  165.49   14.09
   9  -6  -4  182.40    9.75
   9   6   5    6.48    4.67
   9  -6  -5    8.40    2.60
   9   6   6   17.31    5.87
   9   6   7   35.47    7.53
   9   6   8   13.73    5.51
   9   6   9   21.82    6.73
   9   6  10   14.85    5.78
   9   6  11   -2.79    4.90
   9   6  11   -1.13    5.04
   9  -7   7    6.24    5.27
   9  -7   6   30.83    7.04
   9  -7   5   56.52    9.11
   9  -7   4    0.20    3.22
   9  -7   3   36.33    7.00
   9  -7   2  102.90   10.65
   9  -7   1   39.53    6.72
   9  -7   0  117.14   10.47
   9  -7  -1   47.85    6.68
   9  -7  -2  104.89    9.06
   9  -7  -3   50.57    6.03
   9   7   4    6.37    5.22
   9  -7  -4   -3.12    2.48
   9   7   5   43.19    7.96
   9  -7  -5   53.00    5.67
   9   7   6   26.36    6.95
   9   7   7    4.12    4.46
   9   7   8   12.96    6.65
   9   7   9    4.67    4.62
   9   7  10   16.34    6.56
   9  -8   9    8.13    5.84
   9  -8   8    0.20    4.40
   9  -8   7    6.36    4.41
   9  -8   6   -0.09    5.56
   9  -8   5    1.26    3.43
   9  -8   4   24.35    6.68
   9  -8   3   27.16    6.22
   9  -8   2    6.39    4.25
   9  -8   1   27.24    6.10
   9  -8   0   -1.64    3.05
   9  -8  -1   39.89    6.45
   9  -8  -2    1.16    2.76
   9  -8  -3   31.18    5.32
   9  -8  -4   23.71    4.69
   9   8   5   11.31    4.92
   9  -8  -5    2.20    2.32
   9   8   6   10.25    6.10
   9   8   7   12.48    5.77
   9   8   8   -6.00    5.09
   9   8   9    6.70    6.22
   9  -9   8   16.24    6.39
   9  -9   7   10.79    5.80
   9  -9   6    9.40    5.59
   9  -9   5   25.96    7.40
   9  -9   4    1.72    3.47
   9  -9   3   11.34    5.33
   9  -9   2   13.02    4.51
   9  -9   1    5.74    2.81
   9  -9   0   33.82    6.79
   9  -9  -1   17.67    4.91
   9  -9  -2   16.62    4.65
   9  -9  -3    0.13    2.34
   9  -9  -4    0.41    2.45
   9   9   6   29.67    7.72
   9   9   7    6.09    4.46
   9   9   8    5.88    5.24
   9 -10   7   -9.12    5.28
   9 -10   6    0.85    4.83
   9 -10   5    5.09    5.38
   9 -10   4   -6.06    4.46
   9 -10   3   11.19    5.63
   9 -10   2   -0.83    3.76
   9 -10   1   11.96    5.52
   9 -10   0    7.96    3.79
   9 -10  -1   13.37    4.67
   9 -10  -2    6.56    3.95
   9 -10  -3   10.84    4.50
   9 -10  -4    6.52    3.94
   9  10   6   28.52    8.26
   9 -11   5    3.61    5.30
   9 -11   4    3.43    3.87
   9 -11   3    6.30    4.70
   9 -11   2   -6.98    4.04
   9 -11   1   -4.35    3.79
   9 -11   0   13.20    5.64
   9 -11  -1   -3.27    3.76
   9 -11  -2   -0.55    3.78
   9 -11  -3   -0.15    2.89
   9 -12   2   16.34    5.76
   9 -12   1   21.27    6.33
   9 -12   0   20.73    6.95
   9 -12  -1    8.10    4.55
   9 -12  -2   11.23    4.70
   9 -12  -3   25.57    6.35
  10   0   0  166.48    9.51
  10   0   0  164.28   11.16
  10   0  -1  431.06   17.05
  10   0   1  416.47   18.05
  10   0   1  399.16   15.79
  10   0   2   50.49    6.50
  10   0  -2   48.95    5.80
  10   0   2   59.11    7.54
  10   0   3   24.77    5.16
  10   0  -3   40.26    5.03
  10   0   3   38.25    6.29
  10   0   4   -1.94    3.28
  10   0  -4    1.59    2.16
  10   0   4    5.34    3.81
  10   0   5    2.58    3.41
  10   0  -5    8.15    2.30
  10   0   5    9.23    5.08
  10   0  -6  104.73    6.22
  10   0   6  117.24   11.80
  10   0   6   96.09   10.46
  10   0   7   15.01    5.24
  10   0   7   11.87    5.08
  10   0   8    4.18    4.59
  10   0   8    1.22    4.05
  10   0   9    6.52    3.42
  10   0   9   10.80    4.74
  10   0  10    4.43    5.00
  10   0  10    1.51    4.09
  10   0  11    3.67    4.57
  10   0  11    4.60    4.51
  10   0  12  -11.18    5.88
  10  -1  12    1.22    4.69
  10  -1  11   -0.88    4.52
  10  -1  10    6.27    5.09
  10  -1   9    8.16    4.52
  10  -1   9    4.72    4.38
  10  -1   8   57.50    9.21
  10  -1   8   50.84    8.24
  10  -1   7   26.76    5.82
  10  -1   7   47.37    8.54
  10  -1   6   29.86    6.43
  10   1  -6   32.45    3.97
  10  -1   6   37.07    6.85
  10  -1   5   39.39    6.61
  10   1  -5   46.18    5.09
  10  -1   5   47.45    7.45
  10   1  -4   56.81    5.86
  10  -1   4   45.53    6.79
  10  -1   4   54.94    7.93
  10  -1   3    5.64    3.28
  10   1  -3    6.17    3.05
  10  -1   3   -0.08    2.76
  10   1  -2   50.22    3.85
  10  -1   2   45.77    6.22
  10   1  -2   43.41    5.73
  10  -1   2   49.27    7.06
  10   1  -1   32.11    4.07
  10   1  -1   34.70    5.32
  10  -1   1   27.65    5.22
  10   1   0    3.17    3.28
  10  -1   0    0.24    2.94
  10   1   1   25.55    4.83
  10   1   1   33.60    5.70
  10  -1  -1   27.16    4.67
  10   1   2   46.29    6.10
  10  -1  -2   48.29    4.00
  10   1   2   49.91    7.30
  10  -1  -2   54.84    5.98
  10   1   3    7.69    3.84
  10   1   3    5.86    3.38
  10  -1  -3    4.20    1.90
  10  -1  -3    4.49    0.85
  10   1   4   50.84    7.07
  10   1   4   53.90    7.86
  10  -1  -4   43.45    4.74
  10   1   5   55.28    7.71
  10  -1  -5   43.25    4.18
  10   1   5   53.95    8.26
  10   1   6   50.69    7.86
  10   1   6   35.63    7.00
  10   1   7   28.03    6.19
  10   1   7   36.57    7.30
  10   1   8   49.22    8.57
  10   1   8   73.65   10.34
  10   1   9   11.68    5.32
  10   1   9   12.36    4.81
  10   1  10    9.57    5.90
  10   1  10   -2.93    4.04
  10   1  11    3.90    5.21
  10   1  11    3.86    4.26
  10   1  12    2.35    4.65
  10   1  12    5.66    3.11
  10  -2  12   12.43    6.53
  10  -2  11    5.90    5.03
  10  -2  10   31.46    7.42
  10  -2   9   13.40    4.40
  10  -2   8   39.42    7.71
  10  -2   7    4.38    3.77
  10   2  -7    4.05    1.90
  10  -2   6    2.33    3.67
  10   2  -6    4.26    2.43
  10  -2   5   -2.78    4.46
  10   2  -5    3.18    2.25
  10   2  -4   48.41    5.88
  10  -2   4   53.12    7.71
  10   2  -3   10.37    1.77
  10   2  -3    9.37    3.15
  10  -2   3   14.43    4.70
  10   2  -2  167.93   11.20
  10  -2   2  159.38   11.92
  10   2  -2  147.81    7.34
  10   2  -1   21.11    3.32
  10   2  -1   25.86    3.63
  10   2  -1   24.32    5.19
  10  -2   1   24.83    5.03
  10   2   0  413.84   18.48
  10  -2   0  429.80   17.64
  10   2   0  421.20   15.13
  10   2   1   25.82    4.67
  10  -2  -1   32.46    4.24
  10   2   1   21.91    5.00
  10  -2  -1   24.22    4.41
  10   2   2  152.73   12.04
  10  -2  -2  176.29    8.00
  10   2   2  150.51   10.50
  10  -2  -3   10.95    1.64
  10   2   3    8.37    4.17
  10   2   3   11.78    4.84
  10   2   4   58.87    7.53
  10   2   4   53.90    8.13
  10   2   5    5.81    3.64
  10   2   5    3.40    3.98
  10   2   6    0.97    3.86
  10   2   6    4.57    4.55
  10   2   7    8.53    3.80
  10   2   7    1.29    3.96
  10   2   8   44.92    8.09
  10   2   8   47.18    8.53
  10   2   9   12.31    4.73
  10   2   9    9.92    5.26
  10   2  10   37.24    8.00
  10   2  10   36.71    8.10
  10   2  11   12.05    5.88
  10   2  11    0.76    4.14
  10   2  12   14.56    6.58
  10   2  12   18.36    6.31
  10   3  -4    7.11    3.41
  10   3  -3   49.55    6.58
  10   3  -3   46.26    3.83
  10   3  -2   98.76    9.09
  10   3  -2   80.32    5.83
  10   3  -1    1.63    1.81
  10   3  -1   -0.43    2.83
  10   3   0    1.32    2.44
  10  -3   0   -0.89    2.57
  10   3   0    2.32    1.79
  10   3   0   -5.14    3.46
  10   3   1    0.55    2.78
  10  -3  -1   -2.02    2.32
  10   3   1    1.55    3.20
  10   3   2   92.64    9.96
  10  -3  -2  103.79    6.72
  10   3   2   86.81    8.19
  10   3   3   52.58    6.67
  10   3   3   57.54    8.21
  10  -3  -3   49.88    3.91
  10   3   4    6.32    4.22
  10   3   4    2.87    3.48
  10   3   5   30.75    6.02
  10   3   5   45.84    7.87
  10   3   6    9.74    4.83
  10   3   6    4.03    4.68
  10   3   7   11.77    4.82
  10   3   7    5.80    4.66
  10   3   8   -2.74    4.06
  10   3   8    8.46    4.95
  10   3   9    2.26    4.86
  10   3   9    3.27    4.05
  10   3  10   20.69    6.50
  10   3  10   22.33    6.83
  10   3  11    6.57    5.15
  10   3  11    6.02    4.55
  10   4  -1  119.73   10.73
  10  -4   1  126.91   10.28
  10  -4   0   28.80    5.16
  10   4   0   29.27    5.97
  10   4   1  124.24   11.32
  10  -4  -1  149.12    9.58
  10   4   2    0.22    3.24
  10  -4  -2    6.27    2.57
  10  -4  -3    9.74    2.24
  10   4   3   10.43    5.23
  10   4   4   23.09    5.99
  10   4   5   22.06    5.95
  10   4   5    6.99    3.61
  10   4   6   51.60    8.39
  10   4   6   38.33    7.71
  10   4   7   -3.16    3.40
  10   4   7   -2.77    3.74
  10   4   8   17.99    6.15
  10   4   8   13.84    6.76
  10   4   9    1.58    3.61
  10   4   9    8.76    4.73
  10   4  10   29.76    7.74
  10   4  10    1.81    4.37
  10   4  11   -1.22    4.52
  10   4  11   -0.39    4.14
  10  -5   3   21.28    5.81
  10  -5   2   40.23    6.45
  10  -5   1  102.99    9.54
  10  -5   0    2.04    2.50
  10   5   1  110.83   11.23
  10  -5  -1  107.42    8.62
  10   5   2   36.97    7.48
  10  -5  -2   38.61    5.04
  10  -5  -3   18.10    3.35
  10   5   3   26.19    6.60
  10   5   4    8.60    4.88
  10   5   5   15.41    5.86
  10   5   6   13.00    5.28
  10   5   7   17.83    6.08
  10   5   8   10.76    4.97
  10   5   8   11.27    4.99
  10   5   9   17.12    6.25
  10   5   9   10.15    6.01
  10   5  10   17.11    6.05
  10   5  10    3.59    4.11
  10   5  11   23.77    6.66
  10  -6   5   19.64    6.06
  10  -6   4    6.30    4.17
  10  -6   3    1.61    3.67
  10  -6   2   20.88    5.06
  10  -6   1   36.22    6.44
  10  -6   0   72.50    8.06
  10  -6  -1   32.92    5.31
  10  -6  -2   20.69    3.99
  10   6   2   30.79    7.14
  10   6   3    8.03    4.86
  10  -6  -3    7.52    2.85
  10   6   4   14.87    5.66
  10   6   5   12.17    5.52
  10   6   6   -2.99    3.65
  10   6   7    4.62    5.00
  10   6   8   -0.09    4.40
  10   6   9   -3.89    4.94
  10   6  10    0.68    4.69
  10   6  10   10.90    6.25
  10  -7   8   49.95   10.09
  10  -7   7    6.10    4.41
  10  -7   6    7.61    4.44
  10  -7   5   -2.50    3.81
  10  -7   4   17.83    5.64
  10  -7   3    5.74    3.38
  10  -7   2    7.49    4.02
  10  -7   1   14.47    5.02
  10  -7   0   91.48    9.55
  10  -7  -1   14.64    3.98
  10  -7  -2   -1.09    2.61
  10   7   3   15.25    5.73
  10  -7  -3   13.16    3.51
  10   7   4    4.31    4.10
  10   7   5    3.60    4.20
  10   7   6   20.44    6.30
  10   7   7   11.67    5.76
  10   7   8   26.54    7.35
  10   7   9   39.13    8.59
  10  -8   8    6.40    4.92
  10  -8   7   20.04    6.36
  10  -8   6   -5.02    4.52
  10  -8   5   -1.86    3.86
  10  -8   4    0.48    3.08
  10  -8   3    5.92    3.88
  10  -8   2   29.72    6.72
  10  -8   1   31.12    6.54
  10  -8   0    0.57    2.90
  10  -8  -1   38.03    6.54
  10  -8  -2   25.50    5.22
  10  -8  -3   12.51    3.99
  10   8   4    6.62    5.26
  10   8   5    6.36    4.30
  10   8   6    9.76    5.47
  10   8   7    8.83    5.77
  10  -9   7    4.83    4.71
  10  -9   6   41.11    8.99
  10  -9   5   -4.62    4.16
  10  -9   4   10.05    5.43
  10  -9   3   17.73    6.03
  10  -9   2   28.01    6.85
  10  -9   1    8.34    4.29
  10  -9   0   14.27    4.18
  10  -9  -1   11.07    4.26
  10  -9  -2   21.01    5.25
  10   9   5    3.51    4.90
  10 -10   6   -7.15    5.17
  10 -10   5   18.28    6.29
  10 -10   4    5.51    4.55
  10 -10   3   16.46    5.83
  10 -10   2   31.71    7.18
  10 -10   1   -0.79    3.01
  10 -10   0   34.60    6.66
  10 -10  -1    2.63    3.46
  10 -10  -2   18.71    5.39
  10 -11   4    2.98    4.76
  10 -11   3   24.58    6.34
  10 -11   2  -15.63    6.16
  10 -11   1   53.37    8.85
  10 -11   0   13.78    5.16
  10 -11  -1   68.60    9.75
  10 -12   1   12.72    5.12
  10 -12   0   -2.20    3.38
  11   0   0   -0.93    2.83
  11   0   1   28.80    4.83
  11   0  -1   27.47    5.10
  11   0   1   36.20    6.21
  11   0  -2  204.03   12.01
  11   0   2  210.34   14.24
  11   0   2  217.89   13.08
  11   0   3   22.11    4.96
  11   0  -3   34.95    5.21
  11   0   3   31.20    6.03
  11   0   4   20.61    4.98
  11   0  -4   23.16    3.93
  11   0   4   25.97    6.14
  11   0   5   12.79    5.19
  11   0  -5   17.12    3.40
  11   0   5   11.35    4.01
  11   0   6    7.38    4.61
  11   0   6    7.30    4.69
  11   0   7   10.40    5.76
  11   0   7    6.62    3.67
  11   0   8    0.28    4.73
  11   0   8    4.15    4.53
  11   0   9   17.36    5.73
  11   0   9   17.71    6.05
  11   0  10   11.17    5.26
  11   0  10   16.82    6.26
  11   0  11   24.49    7.77
  11  -1  11   12.47    6.08
  11  -1  10   17.68    6.59
  11  -1   9    1.36    3.73
  11  -1   8   37.68    7.60
  11  -1   8   25.80    6.70
  11  -1   7    5.35    4.95
  11  -1   7   -6.20    4.60
  11  -1   6    7.86    4.69
  11  -1   6    2.22    3.98
  11  -1   5   27.61    6.46
  11   1  -5   37.64    5.07
  11  -1   5   28.22    6.98
  11  -1   4   19.05    4.52
  11   1  -4   22.49    4.22
  11  -1   4    7.88    4.81
  11  -1   3    3.94    2.94
  11   1  -3   12.81    3.50
  11  -1   3    3.41    3.88
  11   1  -2   75.57    7.87
  11  -1   2   62.99    8.11
  11   1  -1   39.00    4.49
  11   1  -1   45.30    6.44
  11  -1   1   34.47    6.08
  11   1   0    0.50    2.32
  11   1   0   -3.93    3.49
  11  -1   0   -3.69    3.29
  11   1   1   35.33    5.35
  11   1   1   31.27    5.77
  11  -1  -1   34.11    5.60
  11  -1  -2   74.66    7.35
  11   1   2   59.72    8.13
  11   1   2   84.25    8.14
  11   1   3    1.98    2.85
  11   1   3   11.92    4.64
  11  -1  -3   11.39    3.29
  11   1   4   17.46    4.88
  11   1   4   26.47    6.09
  11  -1  -4   21.89    3.97
  11   1   5   19.91    5.52
  11   1   5   32.12    6.93
  11   1   6    7.71    3.59
  11   1   6    5.81    4.35
  11   1   7   -2.35    4.00
  11   1   7   -6.61    4.81
  11   1   8   34.48    7.80
  11   1   8   17.70    6.25
  11   1   9    1.03    3.45
  11   1   9    9.74    5.00
  11   1  10    4.19    5.48
  11   1  10    1.63    3.97
  11   1  11  -14.94    6.11
  11  -2  11  -10.49    5.22
  11  -2  10    8.02    5.26
  11  -2   9    3.66    4.28
  11  -2   8    7.77    4.25
  11  -2   7    6.20    4.66
  11  -2   6   22.15    6.12
  11   2  -6   17.67    3.63
  11   2  -5   22.27    4.18
  11   2  -4   15.60    3.83
  11   2  -3   28.02    4.99
  11  -2   3   22.14    5.61
  11   2  -2    3.59    2.93
  11  -2   2    0.54    2.99
  11   2  -1   14.37    2.94
  11   2  -1   16.50    4.40
  11  -2   1   11.90    3.71
  11   2   0   -0.34    2.17
  11   2   0   -1.54    2.71
  11   2   1   17.35    4.22
  11  -2  -1   15.67    3.20
  11   2   1   12.97    4.38
  11   2   2    1.93    2.89
  11   2   2    1.60    3.29
  11   2   3   27.02    5.09
  11   2   3   18.59    5.69
  11   2   4   12.90    4.19
  11   2   4    8.22    3.83
  11   2   5   21.56    6.04
  11   2   5   25.98    6.49
  11   2   6   22.18    5.86
  11   2   6   20.05    5.93
  11   2   7   22.11    6.22
  11   2   7   20.58    6.51
  11   2   8   21.71    6.14
  11   2   8   25.87    6.92
  11   2   9    5.63    4.53
  11   2   9   14.79    6.30
  11   2  10    9.67    5.66
  11   2  10   -0.94    4.63
  11   2  11    4.90    4.53
  11   3  -6   15.84    3.75
  11   3  -5    1.05    1.97
  11   3  -4   54.32    6.99
  11   3  -3   13.31    3.98
  11   3  -2   55.65    7.46
  11   3  -1   23.53    4.10
  11   3  -1   27.86    5.87
  11   3   0   16.30    3.67
  11  -3   0   16.05    3.82
  11   3   0   10.81    4.34
  11   3   1   11.09    3.74
  11  -3  -1   14.28    3.45
  11   3   1   23.28    5.98
  11   3   2   68.14    7.63
  11   3   2   57.95    8.09
  11   3   3   14.60    4.66
  11   3   3    5.56    3.91
  11   3   4   48.46    7.05
  11   3   4   56.62    8.59
  11   3   5   -1.96    3.02
  11   3   5    4.49    4.02
  11   3   6   13.51    4.88
  11   3   6   24.80    6.62
  11   3   7   15.33    5.52
  11   3   7   14.28    5.89
  11   3   8    4.85    5.15
  11   3   8    2.74    4.56
  11   3   9    3.63    4.87
  11   3   9   11.29    5.36
  11   3  10   12.68    6.35
  11   3  10   -4.75    4.41
  11   4  -5   10.32    3.42
  11   4  -4   16.11    4.49
  11   4  -3   15.36    4.51
  11  -4   2    8.74    3.95
  11   4  -2    7.38    3.86
  11   4  -1    1.00    2.05
  11  -4   1    5.18    2.99
  11   4  -1    9.67    4.24
  11   4   0    6.05    3.03
  11  -4   0    1.75    2.45
  11   4   0   -2.93    3.46
  11   4   1    5.32    2.74
  11   4   1    3.48    3.44
  11  -4  -1    4.69    2.64
  11   4   2   11.76    4.46
  11   4   2   11.69    4.79
  11   4   3   22.17    5.43
  11   4   3   15.56    5.81
  11   4   4   22.64    5.40
  11   4   4   20.41    5.78
  11   4   5    8.34    4.64
  11   4   5    9.95    4.41
  11   4   6    4.72    4.24
  11   4   6    7.22    4.60
  11   4   7   42.39    8.18
  11   4   7   42.91    8.44
  11   4   8   11.57    5.47
  11   4   8    8.30    4.29
  11   4   9    4.52    4.18
  11   4   9   13.72    6.01
  11   4  10    4.28    4.59
  11  -5   3   12.14    4.91
  11  -5   2   13.66    4.66
  11   5  -2    3.92    3.60
  11  -5   1   21.27    4.84
  11   5  -1   20.77    5.52
  11   5   0    2.83    2.90
  11  -5   0    4.25    2.57
  11   5   1   23.23    6.18
  11  -5  -1   16.02    3.99
  11   5   2   15.86    5.24
  11   5   3    4.86    4.95
  11   5   4   66.94    9.84
  11   5   5   -1.52    3.64
  11   5   5    7.60    4.68
  11   5   6   13.50    5.07
  11   5   6    6.80    4.20
  11   5   7    8.45    4.88
  11   5   7    3.07    3.51
  11   5   8   19.72    5.70
  11   5   8   10.48    5.42
  11   5   9    4.39    5.01
  11   5   9    5.33    5.09
  11   5  10   34.66    7.68
  11  -6   6   34.21    7.77
  11  -6   5   16.95    6.12
  11  -6   4    4.40    3.78
  11  -6   3    1.74    3.83
  11  -6   2    4.75    3.41
  11  -6   1   22.16    5.43
  11   6   0   10.68    4.43
  11  -6   0   21.19    4.81
  11   6   1   21.14    5.87
  11  -6  -1   28.86    5.35
  11   6   2    6.90    4.74
  11   6   3   -2.78    5.33
  11   6   4    1.49    4.08
  11   6   5   32.70    7.80
  11   6   6   35.89    7.93
  11   6   7   -7.28    5.03
  11   6   8   25.24    7.75
  11   6   8   13.84    5.31
  11   6   9    0.63    5.49
  11  -7   8   -7.84    4.86
  11  -7   7   -1.19    4.20
  11  -7   6   31.03    7.30
  11  -7   5    9.16    4.82
  11  -7   4    4.22    3.80
  11  -7   3    7.86    4.32
  11  -7   2   12.23    4.64
  11  -7   1   40.93    7.06
  11  -7   0   -7.35    3.75
  11  -7  -1   26.56    5.39
  11   7   1   38.43    8.58
  11   7   2   13.52    5.85
  11   7   3   -2.78    4.24
  11   7   4    0.50    3.97
  11   7   5   15.86    6.22
  11   7   6   32.14    8.09
  11  -8   7    8.88    5.07
  11  -8   6    7.14    5.07
  11  -8   5    5.25    4.99
  11  -8   4    2.21    3.88
  11  -8   3   33.31    7.29
  11  -8   2   14.12    4.99
  11  -8   1   19.41    5.14
  11  -8   0    3.91    3.08
  11   8   2    8.35    5.41
  11   8   3   41.12    9.03
  11   8   4   -0.74    3.91
  11   8   5   -9.68    5.35
  11  -9   6    8.57    5.60
  11  -9   5   -6.66    4.50
  11  -9   4   29.23    7.77
  11  -9   3    8.28    4.62
  11  -9   2   45.58    7.97
  11  -9   1    4.41    3.98
  11  -9   0   31.24    6.29
  11 -10   4    9.80    4.99
  11 -10   3    8.41    4.21
  11 -10   2    5.75    4.56
  11 -10   1    8.21    4.33
  12   0   0    2.48    2.56
  12   0  -1   31.89    5.50
  12   0   1   41.86    7.11
  12   0   2    1.14    2.95
  12   0  -2   -1.73    2.55
  12   0   2    2.06    3.48
  12   0   3  112.57   10.36
  12   0  -3  122.20    9.65
  12   0   3  109.09   11.56
  12   0   4   58.28    8.21
  12   0   4   58.51    8.86
  12   0   5   26.80    6.34
  12   0   5   34.65    7.00
  12   0   6   56.71    8.96
  12   0   6   46.37    8.60
  12   0   7  -10.13    5.18
  12   0   7    2.72    4.44
  12   0   8   19.16    6.51
  12   0   8    9.64    5.20
  12   0   9    2.28    4.63
  12   0   9   12.42    6.31
  12   0  10    4.40    4.84
  12  -1  10    9.69    5.83
  12  -1   9    2.59    4.73
  12  -1   8   24.66    7.51
  12  -1   7   21.35    5.80
  12  -1   7   31.48    7.29
  12  -1   6   58.15    8.73
  12  -1   6   70.24    9.81
  12  -1   5   39.87    6.85
  12  -1   5   64.78    9.55
  12  -1   4   12.85    4.93
  12   1  -4   12.69    3.58
  12  -1   4   21.68    5.65
  12   1  -3   23.06    4.53
  12  -1   3   22.99    6.15
  12   1  -2   46.71    6.63
  12  -1   2   41.71    7.11
  12   1  -1   24.68    5.21
  12  -1   1   27.33    5.70
  12   1   0   22.37    5.03
  12  -1   0   22.92    5.11
  12   1   1   19.09    4.19
  12   1   1   20.62    4.91
  12  -1  -1   18.59    4.71
  12   1   2   54.06    7.13
  12   1   2   51.52    7.82
  12  -1  -2   54.23    6.75
  12   1   3   26.94    5.52
  12   1   3   17.21    5.62
  12  -1  -3   27.91    4.78
  12   1   4   13.85    5.02
  12   1   4   21.70    5.71
  12   1   5   42.77    7.29
  12   1   5   53.87    8.81
  12   1   6   52.51    8.71
  12   1   6   85.87   11.09
  12   1   7   37.70    7.90
  12   1   7   27.35    7.30
  12   1   8   44.67    9.05
  12   1   8   47.03    8.95
  12   1   9   17.28    6.10
  12   1   9   10.24    5.22
  12   1  10   39.45    9.33
  12  -2  10   -3.76    5.30
  12  -2   9   11.06    5.84
  12   2  -4   38.60    5.96
  12   2  -3   20.39    4.47
  12   2  -2    4.57    3.33
  12   2  -1    9.84    4.11
  12   2   0    2.47    3.28
  12   2   1    8.08    3.26
  12   2   1   10.00    4.78
  12   2   2    6.31    2.96
  12   2   2    4.45    3.90
  12   2   3   23.41    5.32
  12   2   3   17.64    5.25
  12   2   4   20.45    5.39
  12   2   4   29.09    6.78
  12   2   5   33.15    6.67
  12   2   5   36.84    7.82
  12   2   6   10.31    4.80
  12   2   6   25.69    7.28
  12   2   7   58.91    9.22
  12   2   7   59.98    9.85
  12   2   8    4.21    4.23
  12   2   8   14.09    6.55
  12   2   9    5.91    4.43
  12   2  10   -7.18    5.91
  12   3  -5   25.80    5.00
  12   3  -4   12.35    3.81
  12   3  -3    4.28    2.78
  12   3  -2    3.83    2.82
  12  -3   1   16.06    4.31
  12   3  -1   13.18    4.20
  12   3   0   19.50    5.40
  12   3   1   13.61    3.85
  12   3   1   16.64    5.50
  12   3   2    5.62    3.04
  12   3   2   -0.82    3.54
  12   3   3   12.70    4.55
  12   3   3    6.21    4.05
  12   3   4    3.27    3.67
  12   3   4    7.30    4.75
  12   3   5   32.54    6.59
  12   3   5   19.21    5.96
  12   3   6   26.15    6.28
  12   3   6   23.68    6.50
  12   3   7   53.49    9.52
  12   3   7   35.92    7.50
  12   3   8    9.71    5.06
  12   3   8    5.37    4.14
  12   3   9   -1.18    3.60
  12   4  -5    1.36    2.56
  12   4  -4    2.27    2.91
  12   4  -3    4.88    3.72
  12  -4   2   25.24    5.55
  12   4  -2   26.74    5.85
  12  -4   1   32.97    5.86
  12   4  -1   33.33    6.63
  12   4   0   46.97    7.92
  12   4   1   29.91    5.25
  12   4   1   21.91    6.18
  12   4   2   40.43    6.46
  12   4   2   25.71    6.46
  12   4   3    7.29    4.14
  12   4   3    2.16    3.74
  12   4   4   13.57    4.81
  12   4   4   14.18    5.66
  12   4   5    7.59    3.78
  12   4   5   -2.83    4.45
  12   4   6    3.71    4.00
  12   4   6    2.29    4.02
  12   4   7    8.76    4.89
  12   4   7    2.55    5.21
  12   4   8   15.72    6.02
  12   4   9    0.23    3.14
  12   5  -5    3.66    3.17
  12   5  -4    6.80    3.83
  12  -5   4   30.52    6.59
  12  -5   3    7.23    3.96
  12   5  -3   12.32    4.86
  12  -5   2   33.32    6.27
  12   5  -2   29.05    6.52
  12  -5   1    0.33    3.20
  12   5  -1    8.51    3.94
  12   5   0   -3.74    3.86
  12   5   1   -2.57    3.17
  12   5   1    1.50    2.95
  12   5   2   38.58    6.58
  12   5   2   38.63    8.07
  12   5   3    1.14    3.31
  12   5   3    4.90    4.05
  12   5   4   16.01    5.01
  12   5   4    7.69    4.99
  12   5   5    1.05    3.86
  12   5   5   10.11    5.28
  12   5   6   -8.90    5.09
  12   5   6    3.56    4.74
  12   5   7    7.62    5.04
  12   5   7   21.52    7.02
  12   5   8    1.24    3.49
  12  -6   6   -6.82    4.89
  12  -6   5   21.16    5.67
  12  -6   4   10.32    4.66
  12   6  -3   22.16    6.06
  12  -6   3   20.30    5.73
  12  -6   2    4.01    3.32
  12   6  -2    8.11    4.61
  12   6  -1   -0.33    3.56
  12  -6   1   -1.96    2.88
  12   6   0   13.01    4.96
  12   6   1    0.61    3.36
  12   6   2   10.59    5.36
  12   6   3   38.95    8.58
  12   6   4   17.09    6.31
  12   6   5   39.79    8.79
  12   6   5   36.44    7.40
  12   6   6    4.82    4.23
  12   6   7    9.03    4.89
  12   6   8   21.94    6.97
  12  -7   7    3.37    4.73
  12  -7   6   15.70    6.07
  12  -7   5    3.22    3.67
  12  -7   4   -6.13    3.88
  12  -7   3   -1.11    3.64
  12  -7   2   -7.12    3.70
  12   7  -1   45.43    8.57
  12   7   0   -4.36    4.77
  12   7   1   32.08    7.82
  12   7   2    9.52    5.72
  12   7   3    9.47    4.60
  12   7   4    3.22    4.08
  12   7   7   -3.49    4.37
  12  -8   6   -3.67    3.69
  12  -8   5    6.48    3.87
  12  -8   4   20.85    6.45
  12  -8   3    1.91    3.58
  12  -8   2   -6.26    4.17
  12   8   0    0.58    4.05
  12   8   1   19.44    6.77
  12   8   2   -4.56    4.02
  12  -9   4   18.74    5.89
  12  -9   3   12.11    5.11
  13   0   0   -4.92    3.12
  13   0  -1    0.68    3.00
  13   0   1   -3.90    3.35
  13   0  -2  -10.16    3.80
  13   0   2   -9.88    4.15
  13   0   3   22.40    5.30
  13   0   3    9.85    4.13
  13   0   4    4.72    3.96
  13   0   4    2.21    3.44
  13   0   5    6.28    4.27
  13   0   5   10.58    4.80
  13   0   6    7.92    4.17
  13   0   6   23.08    6.98
  13   0   7   -1.16    4.88
  13   0   7    4.90    5.28
  13   0   8   13.69    5.23
  13   0   9   19.79    7.25
  13  -1   9   10.87    5.35
  13  -1   8    9.11    5.72
  13  -1   7   32.69    7.55
  13  -1   6   23.31    6.02
  13  -1   6   24.86    6.85
  13  -1   5   13.73    5.52
  13  -1   4    3.58    3.84
  13  -1   3   12.60    5.01
  13   1  -2    5.20    3.16
  13  -1   2    3.61    3.19
  13   1  -1   -0.48    2.77
  13  -1   1    5.87    3.42
  13   1   0   42.84    6.98
  13  -1   0   33.58    6.30
  13   1   1   -1.92    3.04
  13  -1  -1   -4.79    3.38
  13   1   2    1.48    3.52
  13   1   3    7.33    3.60
  13   1   3   -5.07    4.05
  13   1   4    6.23    3.65
  13   1   4   10.24    4.69
  13   1   5   16.06    5.60
  13   1   5   11.32    5.73
  13   1   6   10.12    4.83
  13   1   6   29.04    7.36
  13   1   7   51.30    9.28
  13   1   7   56.97    9.88
  13   1   8   37.52    8.30
  13   1   9   18.55    6.48
  13   2  -3    4.66    2.75
  13   2  -2   22.20    5.25
  13   2  -1    1.80    3.30
  13   2   0   -0.50    2.33
  13   2   1   -2.33    3.21
  13   2   2   13.90    5.28
  13   2   3   -0.08    2.72
  13   2   3    3.80    3.92
  13   2   4   16.75    5.08
  13   2   4   29.93    7.27
  13   2   5    0.78    3.68
  13   2   5   -4.21    4.74
  13   2   6    5.19    4.15
  13   2   6   13.66    5.90
  13   2   7    2.39    3.75
  13   2   7   12.66    6.28
  13   2   8   -6.73    4.98
  13   3  -3    6.91    3.20
  13   3  -2   -2.23    3.25
  13   3  -1    6.51    3.51
  13   3   0    6.64    4.36
  13   3   1    5.90    4.13
  13   3   2   -5.77    4.30
  13   3   3    4.51    3.37
  13   3   3   -4.74    3.77
  13   3   4    5.00    3.25
  13   3   4   -3.74    4.02
  13   3   5   35.39    7.22
  13   3   5   27.38    7.04
  13   3   6    3.27    4.39
  13   3   6   10.93    5.47
  13   3   7   -2.70    3.75
  13   3   8   -4.30    4.11
  13   4  -3   20.88    5.16
  13   4  -2   12.12    4.45
  13   4  -1    5.26    3.34
  13   4   0   -3.58    3.53
  13   4   1    9.10    4.82
  13   4   2   24.86    6.27
  13   4   3   13.48    5.34
  13   4   4   37.33    6.89
  13   4   4   21.09    6.75
  13   4   5    1.92    3.01
  13   4   5   -0.75    5.02
  13   4   6   29.23    7.15
  13   4   7    9.06    4.61
  13   4   8   34.21    7.82
  13  -5   5   -1.11    3.13
  13  -5   4   32.92    7.06
  13   5  -4   25.73    5.79
  13   5  -3    2.33    2.89
  13   5  -2   -2.37    3.47
  13   5  -1   61.44    9.32
  13   5   0   11.28    4.78
  13   5   1   62.52    9.58
  13   5   2   -1.91    4.83
  13   5   3    5.26    4.47
  13   5   4   23.04    5.75
  13   5   4   30.60    8.16
  13   5   5    4.23    3.62
  13   5   7   -1.01    3.86
  13  -6   6  -16.12    6.25
  13  -6   5   -2.18    3.96
  13  -6   4    5.53    3.46
  13   6  -4   -4.42    3.79
  13   6  -3   11.99    5.11
  13   6  -2   15.81    5.38
  13   6  -1    9.56    4.93
  13   6   0   10.79    4.53
  13   6   1   20.42    6.30
  13   6   2    8.81    5.87
  13   6   3    9.63    5.02
  13   6   4    7.14    3.71
  13   6   5   -0.17    3.48
  13   6   6   -3.91    4.20
  13  -7   5   -6.02    4.12
  13   7  -4    4.83    3.84
  13   7  -3    6.05    4.13
  13   7  -2    3.04    3.35
  13   7  -1   -4.81    4.30
  13   7   0    8.02    4.85
  13   7   1   -3.68    4.08
  14   0   0    8.89    4.37
  14   0   1   -0.10    3.44
  14   0   2   -1.30    3.49
  14   0   3    7.77    4.27
  14   0   4    6.61    4.97
  14   0   5    8.83    5.15
  14   0   7    0.09    2.56
  14  -1   3   13.46    5.10
  14  -1   2   -2.92    3.49
  14   1  -1   20.84    5.28
  14  -1   1   26.74    6.21
  14   1   0    7.18    4.16
  14   1   1   33.02    6.67
  14   1   2   -0.30    3.40
  14   1   3   16.01    5.30
  14   1   4    8.66    5.13
  14   1   5    3.28    4.15
  14   1   7   36.22    7.48
  14   2  -1   18.77    5.44
  14   2   0    6.57    4.32
  14   2   1   15.07    4.78
  14   2   2    5.78    4.68
  14   2   3    8.97    3.42
  14   2   4    5.47    4.51
  14   3  -1    7.18    4.01
  14   3   0   15.39    5.14
  14   3   1   -4.40    3.76
  14   3   2   13.13    5.41
  14   3   3   -0.30    2.91
  14   3   4   17.56    6.26
  14   4  -2    6.24    3.65
  14   4  -1   10.92    3.67
  14   4   0   14.14    5.05
  14   4   1   13.72    4.78
  14   4   2    1.09    3.25
  14   4   3   24.49    7.20
  14   5  -2   -3.00    3.56
  14   5  -1   11.40    4.83
  14   5   0    7.44    4.64
  14   5   1   20.01    6.06
  14   6  -2    9.64    4.70
  14   6  -1    1.94    2.81
  15   0   2   10.28    4.45
  15   0   3  -12.88    5.19
  15   1   2  -18.24    5.86
  15   1   3  -17.02    5.55
  15   2   1   -3.92    3.45
  15   2   2   11.49    5.47

TITL g141128d in P2(1)2(1)2(1)
REM P2(1)2(1)2(1) (#19 in standard setting)
CELL 0.71073  10.754240  11.234619  13.406603  90.0000  90.0000  90.0000
ZERR    7.00   0.000410   0.000642   0.000557   0.0000   0.0000   0.0000
LATT -1
SYMM -x+1/2,-y, z+1/2
SYMM -x, y+1/2,-z+1/2
SYMM  x+1/2,-y+1/2,-z
SFAC C H N O
UNIT 77.00 70.00 7.00 7.00
TREF
HKLF 4
END
_computing_structure_solution     'SHELXT 2014/4 (Sheldrick, 2014)'
;
_shelx_hkl_checksum              10104
_olex2_submission_special_instructions 'No special instructions were received'
